# Supplementary material for: A pan-cancer analysis of synonymous mutations
Source: Nat Commun. 2019 Jun 12;10:2569. doi: 10.1038/s41467-019-10489-2 (PMC6562042; doi:10.1038/s41467-019-10489-2)
Supplement: Supplementary file 3 — Supplementary Data 1 [file 41467_2019_10489_MOESM3_ESM.xlsx]

## Sheet: Data S1 Mutations
Mutation Description	2812417
Substitution - Missense	1803298	0.641192
Substitution - coding silent	659194	0.234386
Substitution - Nonsense	121329	0.0431405
Deletion - Frameshift	77325	0.0274941
Deletion - In frame	13653	0.00485454
Insertion - Frameshift	33477	0.0119033
Insertion - In frame	5248	0.00186601
Nonstop extension	1946	0.000692643
Complex	1550	0.000551127
Complex - frameshift	464	0.000164983
Complex - deletion inframe	883	0.000313965
Complex - insertion inframe	494	0.00017565
Complex - compound substitution	281	9.99141e-05
No detectable mRNA/protein	14	4.97792e-06
Whole gene deletion	8	2.84453e-06
Unknown	93253	0.0331576
Sum	2812417	1
Supplementary Data 1
