# Supplementary material for: A pan-cancer analysis of synonymous mutations
Source: Nat Commun. 2019 Jun 12;10:2569. doi: 10.1038/s41467-019-10489-2 (PMC6562042; doi:10.1038/s41467-019-10489-2)
Supplement: Supplementary file 4 — Supplementary Data 2 [file 41467_2019_10489_MOESM4_ESM.xlsx]

## Sheet: Data S2 Curation
Synonymous Mutations (COSMIC)	906238
Complex non-synonymous mutation	1
Amino Acid "X"	5
Mitochondrial Genetic Code: Additions	7
Mitochondrial Genetic Code: Removals	4
First Codon affected	14
Duplicate Gene Names	243723
Duplicate Accessions	3304
Synonymous Mutations curated	659194
Supplementary Data 2
