# Supplementary material for: A pan-cancer analysis of synonymous mutations
Source: Nat Commun. 2019 Jun 12;10:2569. doi: 10.1038/s41467-019-10489-2 (PMC6562042; doi:10.1038/s41467-019-10489-2)
Supplement: Supplementary file 5 — Supplementary Data 3 [file 41467_2019_10489_MOESM5_ESM.xlsx]

## Sheet: Data S3 ClinVar & Cancer
Gene Name	Transcript ID	COSMIC ID	Syn Mut Count	ClinVar ID	ClinVar Phenotype List	ClinVar Phenotype
APC	ENST00000457016	COSM1432237	1	181778|NM_000038.5(APC):c.3006C>T (p.Ala1002=)	Familial adenomatous polyposis 1,Hereditary cancer-predisposing syndrome,not specified	MedGen:C2713442,OMIM:175100,MedGen:C0027672,SNOMED CT:699346009,MedGen:CN169374
APC	ENST00000457016	COSM1059621	1	183878|NM_000038.5(APC):c.5805G>A (p.Gln1935=)	Familial adenomatous polyposis 1,Hereditary cancer-predisposing syndrome	MedGen:C2713442,OMIM:175100,MedGen:C0027672,SNOMED CT:699346009
APC	ENST00000457016	COSM1486212	1	183919|NM_000038.5(APC):c.2205G>A (p.Ala735=)	Familial adenomatous polyposis 1,Hereditary cancer-predisposing syndrome	MedGen:C2713442,OMIM:175100,MedGen:C0027672,SNOMED CT:699346009
APC	ENST00000457016	COSM3607587	1	184457|NM_000038.5(APC):c.8367C>T (p.Ser2789=)	Hereditary cancer-predisposing syndrome	MedGen:C0027672,SNOMED CT:699346009
APC	ENST00000457016	COSM127334	1	186493|NM_000038.5(APC):c.6684G>A (p.Arg2228=)	Hereditary cancer-predisposing syndrome	MedGen:C0027672,SNOMED CT:699346009
APC	ENST00000457016	COSM4553431	1	187543|NM_000038.5(APC):c.5907G>C (p.Leu1969=)	Hereditary cancer-predisposing syndrome	MedGen:C0027672,SNOMED CT:699346009
APC	ENST00000457016	COSM278901	1	231025|NM_000038.5(APC):c.4986C>T (p.Ile1662=)	Hereditary cancer-predisposing syndrome	MedGen:C0027672,SNOMED CT:699346009
APC	ENST00000457016	COSM5486438	1	231751|NM_000038.5(APC):c.4170C>T (p.Val1390=)	Hereditary cancer-predisposing syndrome	MedGen:C0027672,SNOMED CT:699346009
APC	ENST00000457016	COSM1432175	1	42238|NM_000038.5(APC):c.1458T>C (p.Tyr486=)	Familial colorectal cancer,Hereditary cancer-predisposing syndrome,not specified	MedGen:CN029768,MedGen:C0027672,SNOMED CT:699346009,MedGen:CN169374
APC	ENST00000457016	COSM3826548	1	83234|NM_000038.5(APC):c.2385C>T (p.Leu795=)	Familial colorectal cancer	MedGen:CN029768
ATM	ENST00000278616	COSM1350811	2	135745|NM_000051.3(ATM):c.2610C>T (p.Asn870=)	Ataxia-telangiectasia syndrome,Hereditary cancer-predisposing syndrome	MedGen:C0004135,OMIM:208900,Orphanet:ORPHA100,SNOMED CT:68504005,MedGen:C0027672,SNOMED CT:699346009
ATM	ENST00000278616	COSM4574024	1	135774|NM_000051.3(ATM):c.6795C>T (p.Phe2265=)	Ataxia-telangiectasia syndrome,Hereditary cancer-predisposing syndrome,not specified	MedGen:C0004135,OMIM:208900,Orphanet:ORPHA100,SNOMED CT:68504005,MedGen:C0027672,SNOMED CT:699346009,MedGen:CN169374
ATM	ENST00000278616	COSM4017603	1	184259|NM_000051.3(ATM):c.12A>G (p.Val4=)	Hereditary cancer-predisposing syndrome	MedGen:C0027672,SNOMED CT:699346009
ATM	ENST00000278616	COSM3443158	1	184293|NM_000051.3(ATM):c.4665C>T (p.Leu1555=)	Hereditary cancer-predisposing syndrome	MedGen:C0027672,SNOMED CT:699346009
ATM	ENST00000278616	COSM127379	1	184785|NM_000051.3(ATM):c.1416A>G (p.Leu472=)	Hereditary cancer-predisposing syndrome	MedGen:C0027672,SNOMED CT:699346009
ATM	ENST00000278616	COSM5008376	1	185724|NM_000051.3(ATM):c.6108T>C (p.Tyr2036=)	Ataxia-telangiectasia syndrome,Hereditary cancer-predisposing syndrome	MedGen:C0004135,OMIM:208900,Orphanet:ORPHA100,SNOMED CT:68504005,MedGen:C0027672,SNOMED CT:699346009
ATM	ENST00000278616	COSM4017651	1	186244|NM_000051.3(ATM):c.7536A>G (p.Pro2512=)	Hereditary cancer-predisposing syndrome	MedGen:C0027672,SNOMED CT:699346009
ATM	ENST00000278616	COSM200670	1	187634|NM_000051.3(ATM):c.6114C>T (p.His2038=)	Hereditary cancer-predisposing syndrome	MedGen:C0027672,SNOMED CT:699346009
ATM	ENST00000278616	COSM256367	1	230071|NM_000051.3(ATM):c.3504C>T (p.Cys1168=)	Ataxia-telangiectasia syndrome,Hereditary cancer-predisposing syndrome	MedGen:C0004135,OMIM:208900,Orphanet:ORPHA100,SNOMED CT:68504005,MedGen:C0027672,SNOMED CT:699346009
ATM	ENST00000278616	COSM5009199	1	231225|NM_000051.3(ATM):c.1887C>T (p.Ser629=)	Hereditary cancer-predisposing syndrome	MedGen:C0027672,SNOMED CT:699346009
ATM	ENST00000278616	COSM4574026	1	233023|NM_000051.3(ATM):c.6975G>C (p.Ala2325=)	Hereditary cancer-predisposing syndrome	MedGen:C0027672,SNOMED CT:699346009
AXIN2	ENST00000307078	COSM1245862	3	136490|NM_004655.3(AXIN2):c.270C>T (p.Asp90=)	Oligodontia-colorectal cancer syndrome,not specified	MedGen:C1837750,OMIM:608615,Orphanet:ORPHA300576,MedGen:CN169374
AXIN2	ENST00000307078	COSM3378288	1	182021|NM_004655.3(AXIN2):c.828G>A (p.Arg276=)	Oligodontia-colorectal cancer syndrome,not specified	MedGen:C1837750,OMIM:608615,Orphanet:ORPHA300576,MedGen:CN169374
AXIN2	ENST00000307078	COSM2796708	1	239976|NM_004655.3(AXIN2):c.1092C>T (p.Pro364=)	Oligodontia-colorectal cancer syndrome	MedGen:C1837750,OMIM:608615,Orphanet:ORPHA300576
BARD1	ENST00000260947	COSM2716891	1	136498|NM_000465.3(BARD1):c.738A>G (p.Pro246=)	Familial cancer of breast,Hereditary cancer-predisposing syndrome,not specified	MedGen:C0346153,OMIM:114480,Orphanet:ORPHA227535,SNOMED CT:254843006,MedGen:C0027672,SNOMED CT:699346009,MedGen:CN169374
BARD1	ENST00000260947	COSM3757933	1	142025|NM_000465.3(BARD1):c.1053G>C (p.Thr351=)	Hereditary cancer-predisposing syndrome,not specified	MedGen:C0027672,SNOMED CT:699346009,MedGen:CN169374
BARD1	ENST00000260947	COSM442274	1	184114|NM_000465.3(BARD1):c.267G>A (p.Pro89=)	Hereditary cancer-predisposing syndrome	MedGen:C0027672,SNOMED CT:699346009
BARD1	ENST00000260947	COSM1129335	1	184791|NM_000465.3(BARD1):c.747C>T (p.Ile249=)	Hereditary cancer-predisposing syndrome	MedGen:C0027672,SNOMED CT:699346009
BARD1	ENST00000260947	COSM1016059	1	186324|NM_000465.3(BARD1):c.2082C>T (p.Leu694=)	Hereditary cancer-predisposing syndrome	MedGen:C0027672,SNOMED CT:699346009
BARD1	ENST00000260947	COSM1405215	1	186572|NM_000465.3(BARD1):c.2253G>A (p.Arg751=)	Hereditary cancer-predisposing syndrome	MedGen:C0027672,SNOMED CT:699346009
BARD1	ENST00000260947	COSM309429	2	186741|NM_000465.3(BARD1):c.1317C>T (p.Gly439=)	Hereditary cancer-predisposing syndrome	MedGen:C0027672,SNOMED CT:699346009
BARD1	ENST00000260947	COSM3782112	1	215747|NM_000465.3(BARD1):c.1788A>G (p.Lys596=)	Familial cancer of breast,Hereditary cancer-predisposing syndrome	MedGen:C0346153,OMIM:114480,Orphanet:ORPHA227535,SNOMED CT:254843006,MedGen:C0027672,SNOMED CT:699346009
BARD1	ENST00000260947	COSM365762	1	230757|NM_000465.3(BARD1):c.1056G>A (p.Val352=)	Hereditary cancer-predisposing syndrome	MedGen:C0027672,SNOMED CT:699346009
BLM	ENST00000355112	COSM5425634	1	92394|NM_000057.3(BLM):c.3102G>A (p.Thr1034=)	Hereditary cancer-predisposing syndrome,not specified	MedGen:C0027672,SNOMED CT:699346009,MedGen:CN169374
BMPR1A	ENST00000224764	COSM35609	1	184817|NM_004329.2(BMPR1A):c.990C>T (p.Ala330=)	Hereditary cancer-predisposing syndrome	MedGen:C0027672,SNOMED CT:699346009
BMPR1A	ENST00000224764	COSM3967193	2	230618|NM_004329.2(BMPR1A):c.1068C>T (p.Pro356=)	Hereditary cancer-predisposing syndrome	MedGen:C0027672,SNOMED CT:699346009
BRCA1	ENST00000357654	COSM148280	2	125536|NM_007294.3(BRCA1):c.2082C>T (p.Ser694=)	Breast-ovarian cancer,familial 1,Familial cancer of breast,Hereditary cancer-predisposing syndrome,not specified	MedGen:C2676676,OMIM:604370,MedGen:C0346153,OMIM:114480,Orphanet:ORPHA227535,SNOMED CT:254843006,MedGen:C0027672,SNOMED CT:699346009,MedGen:CN169374
BRCA1	ENST00000357654	COSM3755566	1	125554|NM_007294.3(BRCA1):c.2311T>C (p.Leu771=)	Breast-ovarian cancer,familial 1,Familial cancer of breast,Hereditary cancer-predisposing syndrome,not specified	MedGen:C2676676,OMIM:604370,MedGen:C0346153,OMIM:114480,Orphanet:ORPHA227535,SNOMED CT:254843006,MedGen:C0027672,SNOMED CT:699346009,MedGen:CN169374
BRCA1	ENST00000357654	COSM4416375	2	125703|NM_007294.3(BRCA1):c.4308T>C (p.Ser1436=)	Breast-ovarian cancer,familial 1,Familial cancer of breast,Hereditary cancer-predisposing syndrome,not specified	MedGen:C2676676,OMIM:604370,MedGen:C0346153,OMIM:114480,Orphanet:ORPHA227535,SNOMED CT:254843006,MedGen:C0027672,SNOMED CT:699346009,MedGen:CN169374
BRCA1	ENST00000357654	COSM1383532	2	136537|NM_007294.3(BRCA1):c.21C>T (p.Arg7=)	Breast-ovarian cancer,familial 1,Hereditary breast and ovarian cancer syndrome,Hereditary cancer-predisposing syndrome,not specified	MedGen:C2676676,OMIM:604370,MedGen:C0677776,Orphanet:ORPHA145,MedGen:C0027672,SNOMED CT:699346009,MedGen:CN169374
BRCA1	ENST00000357654	COSM5485876	1	136538|NM_007294.3(BRCA1):c.528G>A (p.Thr176=)	Hereditary breast and ovarian cancer syndrome,Hereditary cancer-predisposing syndrome,not specified	MedGen:C0677776,Orphanet:ORPHA145,MedGen:C0027672,SNOMED CT:699346009,MedGen:CN169374
BRCA1	ENST00000357654	COSM4412384	1	142611|NM_007294.3(BRCA1):c.231G>A (p.Thr77=)	Hereditary cancer-predisposing syndrome	MedGen:C0027672,SNOMED CT:699346009
BRCA1	ENST00000357654	COSM979739	1	142642|NM_007294.3(BRCA1):c.2613G>A (p.Pro871=)	Hereditary breast and ovarian cancer syndrome,Hereditary cancer-predisposing syndrome,not specified	MedGen:C0677776,Orphanet:ORPHA145,MedGen:C0027672,SNOMED CT:699346009,MedGen:CN169374
BRCA1	ENST00000357654	COSM317050	1	184612|NM_007294.3(BRCA1):c.1635G>A (p.Val545=)	Hereditary cancer-predisposing syndrome	MedGen:C0027672,SNOMED CT:699346009
BRCA1	ENST00000357654	COSM3517881	1	187047|NM_007294.3(BRCA1):c.3372C>T (p.Phe1124=)	Hereditary cancer-predisposing syndrome	MedGen:C0027672,SNOMED CT:699346009
BRCA1	ENST00000357654	COSM4666025	1	215867|NM_007294.3(BRCA1):c.1017G>A (p.Lys339=)	Hereditary breast and ovarian cancer syndrome	MedGen:C0677776,Orphanet:ORPHA145
BRCA1	ENST00000357654	COSM5426092	1	240778|NM_007294.3(BRCA1):c.198T>C (p.Asn66=)	Hereditary breast and ovarian cancer syndrome	MedGen:C0677776,Orphanet:ORPHA145
BRCA1	ENST00000357654	COSM3983469	1	54725|NM_007294.3(BRCA1):c.2931A>G (p.Pro977=)	Breast-ovarian cancer,familial 1,Familial cancer of breast,Hereditary cancer-predisposing syndrome	MedGen:C2676676,OMIM:604370,MedGen:C0346153,OMIM:114480,Orphanet:ORPHA227535,SNOMED CT:254843006,MedGen:C0027672,SNOMED CT:699346009
BRCA1	ENST00000357654	COSM5168766	1	55310|NM_007294.3(BRCA1):c.4893T>C (p.Ser1631=)	Breast-ovarian cancer,familial 1,Familial cancer of breast	MedGen:C2676676,OMIM:604370,MedGen:C0346153,OMIM:114480,Orphanet:ORPHA227535,SNOMED CT:254843006
BRCA1	ENST00000357654	COSM3378206	1	55639|NM_007294.3(BRCA1):c.567T>C (p.Asp189=)	Breast-ovarian cancer,familial 1,Familial cancer of breast	MedGen:C2676676,OMIM:604370,MedGen:C0346153,OMIM:114480,Orphanet:ORPHA227535,SNOMED CT:254843006
BRCA2	ENST00000380152	COSM3999069	1	125943|NM_000059.3(BRCA2):c.1365A>G (p.Ser455=)	Breast-ovarian cancer,familial 2,Hereditary cancer-predisposing syndrome,not specified	MedGen:C2675520,OMIM:612555,MedGen:C0027672,SNOMED CT:699346009,MedGen:CN169374
BRCA2	ENST00000380152	COSM4415776	2	126010|NM_000059.3(BRCA2):c.3396A>G (p.Lys1132=)	Breast-ovarian cancer,familial 2,Familial cancer of breast,Hereditary cancer-predisposing syndrome,not specified	MedGen:C2675520,OMIM:612555,MedGen:C0346153,OMIM:114480,Orphanet:ORPHA227535,SNOMED CT:254843006,MedGen:C0027672,SNOMED CT:699346009,MedGen:CN169374
BRCA2	ENST00000380152	COSM4415348	1	126133|NM_000059.3(BRCA2):c.7242A>G (p.Ser2414=)	Breast-ovarian cancer,familial 2,Familial cancer of breast,Hereditary cancer-predisposing syndrome,not specified	MedGen:C2675520,OMIM:612555,MedGen:C0346153,OMIM:114480,Orphanet:ORPHA227535,SNOMED CT:254843006,MedGen:C0027672,SNOMED CT:699346009,MedGen:CN169374
BRCA2	ENST00000380152	COSM4147690	1	132780|NM_000059.3(BRCA2):c.6513G>C (p.Val2171=)	Breast-ovarian cancer,familial 2,Hereditary breast and ovarian cancer syndrome,Hereditary cancer-predisposing syndrome,not specified	MedGen:C2675520,OMIM:612555,MedGen:C0677776,Orphanet:ORPHA145,MedGen:C0027672,SNOMED CT:699346009,MedGen:CN169374
BRCA2	ENST00000380152	COSM4878182	1	136562|NM_000059.3(BRCA2):c.6057C>T (p.Asn2019=)	Breast-ovarian cancer,familial 2,Hereditary breast and ovarian cancer syndrome,Hereditary cancer-predisposing syndrome,not specified	MedGen:C2675520,OMIM:612555,MedGen:C0677776,Orphanet:ORPHA145,MedGen:C0027672,SNOMED CT:699346009,MedGen:CN169374
BRCA2	ENST00000380152	COSM946846	1	136566|NM_000059.3(BRCA2):c.7050C>T (p.Thr2350=)	Hereditary cancer-predisposing syndrome,not specified	MedGen:C0027672,SNOMED CT:699346009,MedGen:CN169374
BRCA2	ENST00000380152	COSM1177326	1	136573|NM_000059.3(BRCA2):c.9270C>T (p.Phe3090=)	Hereditary breast and ovarian cancer syndrome,Hereditary cancer-predisposing syndrome,not provided,not specified	MedGen:C0677776,Orphanet:ORPHA145,MedGen:C0027672,SNOMED CT:699346009,MedGen:CN221809,MedGen:CN169374
BRCA2	ENST00000380152	COSM2071378	1	182286|NM_000059.3(BRCA2):c.4314C>T (p.Val1438=)	Hereditary breast and ovarian cancer syndrome,Hereditary cancer-predisposing syndrome,not specified	MedGen:C0677776,Orphanet:ORPHA145,MedGen:C0027672,SNOMED CT:699346009,MedGen:CN169374
BRCA2	ENST00000380152	COSM4047102	1	182299|NM_000059.3(BRCA2):c.8421G>A (p.Ser2807=)	Hereditary breast and ovarian cancer syndrome,Hereditary cancer-predisposing syndrome,not specified	MedGen:C0677776,Orphanet:ORPHA145,MedGen:C0027672,SNOMED CT:699346009,MedGen:CN169374
BRCA2	ENST00000380152	COSM2071374	1	183848|NM_000059.3(BRCA2):c.4245G>A (p.Glu1415=)	Hereditary cancer-predisposing syndrome	MedGen:C0027672,SNOMED CT:699346009
BRCA2	ENST00000380152	COSM4047080	1	184017|NM_000059.3(BRCA2):c.5745G>A (p.Thr1915=)	Hereditary breast and ovarian cancer syndrome,Hereditary cancer-predisposing syndrome	MedGen:C0677776,Orphanet:ORPHA145,MedGen:C0027672,SNOMED CT:699346009
BRCA2	ENST00000380152	COSM2071442	1	184063|NM_000059.3(BRCA2):c.5553C>T (p.Ile1851=)	Hereditary cancer-predisposing syndrome	MedGen:C0027672,SNOMED CT:699346009
BRCA2	ENST00000380152	COSM4666047	1	184090|NM_000059.3(BRCA2):c.5634C>T (p.Asn1878=)	Hereditary breast and ovarian cancer syndrome,Hereditary cancer-predisposing syndrome	MedGen:C0677776,Orphanet:ORPHA145,MedGen:C0027672,SNOMED CT:699346009
BRCA2	ENST00000380152	COSM4047088	1	184327|NM_000059.3(BRCA2):c.6747C>T (p.Ala2249=)	Hereditary cancer-predisposing syndrome	MedGen:C0027672,SNOMED CT:699346009
BRCA2	ENST00000380152	COSM946832	1	184341|NM_000059.3(BRCA2):c.5985C>T (p.Asn1995=)	Breast-ovarian cancer,familial 2,Hereditary breast and ovarian cancer syndrome,Hereditary cancer-predisposing syndrome	MedGen:C2675520,OMIM:612555,MedGen:C0677776,Orphanet:ORPHA145,MedGen:C0027672,SNOMED CT:699346009
BRCA2	ENST00000380152	COSM696743	1	184342|NM_000059.3(BRCA2):c.4434A>G (p.Leu1478=)	Hereditary cancer-predisposing syndrome	MedGen:C0027672,SNOMED CT:699346009
BRCA2	ENST00000380152	COSM84215	2	184367|NM_000059.3(BRCA2):c.1452A>G (p.Val484=)	Hereditary cancer-predisposing syndrome	MedGen:C0027672,SNOMED CT:699346009
BRCA2	ENST00000380152	COSM4636602	1	184379|NM_000059.3(BRCA2):c.6435T>C (p.Asn2145=)	Hereditary cancer-predisposing syndrome	MedGen:C0027672,SNOMED CT:699346009
BRCA2	ENST00000380152	COSM3468398	1	184468|NM_000059.3(BRCA2):c.6216C>T (p.Ser2072=)	Hereditary cancer-predisposing syndrome	MedGen:C0027672,SNOMED CT:699346009
BRCA2	ENST00000380152	COSM1366438	2	184549|NM_000059.3(BRCA2):c.4179G>A (p.Ala1393=)	Hereditary cancer-predisposing syndrome	MedGen:C0027672,SNOMED CT:699346009
BRCA2	ENST00000380152	COSM5542644	1	184876|NM_000059.3(BRCA2):c.6465C>T (p.Leu2155=)	Hereditary breast and ovarian cancer syndrome,Hereditary cancer-predisposing syndrome	MedGen:C0677776,Orphanet:ORPHA145,MedGen:C0027672,SNOMED CT:699346009
BRCA2	ENST00000380152	COSM1366496	1	185045|NM_000059.3(BRCA2):c.9606G>A (p.Pro3202=)	Hereditary cancer-predisposing syndrome	MedGen:C0027672,SNOMED CT:699346009
BRCA2	ENST00000380152	COSM3468386	1	185047|NM_000059.3(BRCA2):c.4561C>T (p.Leu1521=)	Hereditary cancer-predisposing syndrome	MedGen:C0027672,SNOMED CT:699346009
BRCA2	ENST00000380152	COSM3688681	1	185754|NM_000059.3(BRCA2):c.6291G>A (p.Thr2097=)	Hereditary cancer-predisposing syndrome	MedGen:C0027672,SNOMED CT:699346009
BRCA2	ENST00000380152	COSM2071332	2	186253|NM_000059.3(BRCA2):c.2886T>C (p.His962=)	Hereditary cancer-predisposing syndrome	MedGen:C0027672,SNOMED CT:699346009
BRCA2	ENST00000380152	COSM4047082	1	229735|NM_000059.3(BRCA2):c.6030C>A (p.Val2010=)	Hereditary cancer-predisposing syndrome	MedGen:C0027672,SNOMED CT:699346009
BRCA2	ENST00000380152	COSM185448	1	51045|NM_000059.3(BRCA2):c.1011C>T (p.Asn337=)	Breast-ovarian cancer,familial 2,Hereditary breast and ovarian cancer syndrome,Hereditary cancer-predisposing syndrome,not provided	MedGen:C2675520,OMIM:612555,MedGen:C0677776,Orphanet:ORPHA145,MedGen:C0027672,SNOMED CT:699346009,MedGen:CN221809
BRCA2	ENST00000380152	COSM3468368	1	51234|NM_000059.3(BRCA2):c.198A>G (p.Gln66=)	Breast-ovarian cancer,familial 2,Familial cancer of breast,Hereditary breast and ovarian cancer syndrome,Hereditary cancer-predisposing syndrome	MedGen:C2675520,OMIM:612555,MedGen:C0346153,OMIM:114480,Orphanet:ORPHA227535,SNOMED CT:254843006,MedGen:C0677776,Orphanet:ORPHA145,MedGen:C0027672,SNOMED CT:699346009
BRCA2	ENST00000380152	COSM5240161	1	91443|NM_000059.3(BRCA2):c.6315A>C (p.Ile2105=)	Breast-ovarian cancer,familial 2	MedGen:C2675520,OMIM:612555
BRIP1	ENST00000259008	COSM4579947	1	136582|NM_032043.2(BRIP1):c.36G>T (p.Gly12=)	Familial cancer of breast,Fanconi anemia,complementation group J,Hereditary cancer-predisposing syndrome,not specified	MedGen:C0346153,OMIM:114480,Orphanet:ORPHA227535,SNOMED CT:254843006,MedGen:C1836860,OMIM:609054,MedGen:C0027672,SNOMED CT:699346009,MedGen:CN169374
BRIP1	ENST00000259008	COSM1385002	6	182353|NM_032043.2(BRIP1):c.2232C>T (p.Asp744=)	Familial cancer of breast,Fanconi anemia,complementation group J,Hereditary cancer-predisposing syndrome,not specified	MedGen:C0346153,OMIM:114480,Orphanet:ORPHA227535,SNOMED CT:254843006,MedGen:C1836860,OMIM:609054,MedGen:C0027672,SNOMED CT:699346009,MedGen:CN169374
BRIP1	ENST00000259008	COSM3787389	2	182361|NM_032043.2(BRIP1):c.1356C>T (p.Asn452=)	Familial cancer of breast,Hereditary cancer-predisposing syndrome,not specified	MedGen:C0346153,OMIM:114480,Orphanet:ORPHA227535,SNOMED CT:254843006,MedGen:C0027672,SNOMED CT:699346009,MedGen:CN169374
BRIP1	ENST00000259008	COSM417414	1	183933|NM_032043.2(BRIP1):c.2829C>T (p.Val943=)	Hereditary cancer-predisposing syndrome	MedGen:C0027672,SNOMED CT:699346009
BRIP1	ENST00000259008	COSM1385024	1	184224|NM_032043.2(BRIP1):c.225C>T (p.Gly75=)	Familial cancer of breast,Fanconi anemia,complementation group J,Hereditary cancer-predisposing syndrome	MedGen:C0346153,OMIM:114480,Orphanet:ORPHA227535,SNOMED CT:254843006,MedGen:C1836860,OMIM:609054,MedGen:C0027672,SNOMED CT:699346009
BRIP1	ENST00000259008	COSM706574	1	219802|NM_032043.2(BRIP1):c.3117G>A (p.Glu1039=)	Familial cancer of breast,Hereditary cancer-predisposing syndrome	MedGen:C0346153,OMIM:114480,Orphanet:ORPHA227535,SNOMED CT:254843006,MedGen:C0027672,SNOMED CT:699346009
BRIP1	ENST00000259008	COSM437066	1	233449|NM_032043.2(BRIP1):c.2238C>T (p.Ile746=)	Hereditary cancer-predisposing syndrome	MedGen:C0027672,SNOMED CT:699346009
BRIP1	ENST00000259008	COSM1522134	1	241645|NM_032043.2(BRIP1):c.2754C>T (p.Thr918=)	Familial cancer of breast,Fanconi anemia,complementation group J	MedGen:C0346153,OMIM:114480,Orphanet:ORPHA227535,SNOMED CT:254843006,MedGen:C1836860,OMIM:609054
CCND1	ENST00000227507	COSM4146233	1	13755|NM_053056.2(CCND1):c.723G>A (p.Pro241=)	Colorectal cancer,susceptibility to,VON HIPPEL-LINDAU SYNDROME,MODIFIER OF	MedGen:C1858438,
CDH1	ENST00000261769	COSM2996754	1	136693|NM_004360.4(CDH1):c.699C>T (p.His233=)	Hereditary cancer-predisposing syndrome,Hereditary diffuse gastric cancer,not specified	MedGen:C0027672,SNOMED CT:699346009,MedGen:C1708349,OMIM:137215,MedGen:CN169374
CDH1	ENST00000261769	COSM4129242	1	141570|NM_004360.4(CDH1):c.1896C>T (p.His632=)	Hereditary cancer-predisposing syndrome,not specified	MedGen:C0027672,SNOMED CT:699346009,MedGen:CN169374
CDH1	ENST00000261769	COSM3755010	1	142770|NM_004360.4(CDH1):c.2076T>C (p.Ala692=)	Hereditary cancer-predisposing syndrome,not specified	MedGen:C0027672,SNOMED CT:699346009,MedGen:CN169374
CDH1	ENST00000261769	COSM1479024	2	156499|NM_004360.4(CDH1):c.1137G>A (p.Thr379=)	Hereditary cancer-predisposing syndrome,Hereditary diffuse gastric cancer	MedGen:C0027672,SNOMED CT:699346009,MedGen:C1708349,OMIM:137215
CDH1	ENST00000261769	COSM194602	2	183731|NM_004360.4(CDH1):c.1680G>A (p.Thr560=)	Hereditary cancer-predisposing syndrome,Hereditary diffuse gastric cancer	MedGen:C0027672,SNOMED CT:699346009,MedGen:C1708349,OMIM:137215
CDH1	ENST00000261769	COSM4579196	1	183778|NM_004360.4(CDH1):c.2643C>T (p.Asp881=)	Hereditary cancer-predisposing syndrome,Hereditary diffuse gastric cancer	MedGen:C0027672,SNOMED CT:699346009,MedGen:C1708349,OMIM:137215
CDH1	ENST00000261769	COSM4670766	1	183812|NM_004360.4(CDH1):c.1422C>T (p.Thr474=)	Hereditary cancer-predisposing syndrome	MedGen:C0027672,SNOMED CT:699346009
CDH1	ENST00000261769	COSM972802	2	183864|NM_004360.4(CDH1):c.2280C>T (p.Gly760=)	Hereditary cancer-predisposing syndrome,Hereditary diffuse gastric cancer	MedGen:C0027672,SNOMED CT:699346009,MedGen:C1708349,OMIM:137215
CDH1	ENST00000261769	COSM4062186	1	184043|NM_004360.4(CDH1):c.2205G>A (p.Ala735=)	Hereditary cancer-predisposing syndrome,Hereditary diffuse gastric cancer	MedGen:C0027672,SNOMED CT:699346009,MedGen:C1708349,OMIM:137215
CDH1	ENST00000261769	COSM3771994	1	184158|NM_004360.4(CDH1):c.1929C>T (p.Asn643=)	Hereditary cancer-predisposing syndrome	MedGen:C0027672,SNOMED CT:699346009
CDH1	ENST00000261769	COSM1609556	3	184387|NM_004360.4(CDH1):c.1161C>T (p.Asn387=)	Hereditary cancer-predisposing syndrome,Hereditary diffuse gastric cancer	MedGen:C0027672,SNOMED CT:699346009,MedGen:C1708349,OMIM:137215
CDH1	ENST00000261769	COSM1563546	1	185000|NM_004360.4(CDH1):c.318C>T (p.Thr106=)	Hereditary cancer-predisposing syndrome	MedGen:C0027672,SNOMED CT:699346009
CDH1	ENST00000261769	COSM3937139	1	185874|NM_004360.4(CDH1):c.1266A>G (p.Gln422=)	Hereditary cancer-predisposing syndrome	MedGen:C0027672,SNOMED CT:699346009
CDH1	ENST00000261769	COSM3402438	1	230081|NM_004360.4(CDH1):c.1773C>T (p.Asn591=)	Hereditary cancer-predisposing syndrome,Hereditary diffuse gastric cancer	MedGen:C0027672,SNOMED CT:699346009,MedGen:C1708349,OMIM:137215
CDH1	ENST00000261769	COSM20795	1	231647|NM_004360.4(CDH1):c.1008G>A (p.Glu336=)	Hereditary cancer-predisposing syndrome	MedGen:C0027672,SNOMED CT:699346009
CDH1	ENST00000261769	COSM4062172	1	233782|NM_004360.4(CDH1):c.276T>C (p.His92=)	Hereditary cancer-predisposing syndrome	MedGen:C0027672,SNOMED CT:699346009
CDKN2A	ENST00000304494	COSM13269	1	184241|NM_000077.4(CDKN2A):c.384G>A (p.Arg128=)	Hereditary cancer-predisposing syndrome,Hereditary cutaneous melanoma	MedGen:C0027672,SNOMED CT:699346009,MedGen:C1512419
CDKN2A	ENST00000304494	COSM5495412	1	187515|NM_000077.4(CDKN2A):c.261G>A (p.Arg87=)	Hereditary cancer-predisposing syndrome,Hereditary cutaneous melanoma,not specified	MedGen:C0027672,SNOMED CT:699346009,MedGen:C1512419,MedGen:CN169374
CDKN2A	ENST00000304494	COSM21335	1	229796|NM_000077.4(CDKN2A):c.171C>T (p.Ala57=)	Hereditary cancer-predisposing syndrome	MedGen:C0027672,SNOMED CT:699346009
CDKN2A	ENST00000304494	COSM1461807	1	234051|NM_000077.4(CDKN2A):c.300C>T (p.Ala100=)	Hereditary cancer-predisposing syndrome	MedGen:C0027672,SNOMED CT:699346009
CHEK2	ENST00000328354	COSM149275	1	142139|NM_007194.3(CHEK2):c.252A>G (p.Glu84=)	Hereditary cancer-predisposing syndrome,not specified	MedGen:C0027672,SNOMED CT:699346009,MedGen:CN169374
CHEK2	ENST00000328354	COSM35476	45	184124|NM_007194.3(CHEK2):c.1176G>T (p.Ala392=)	Hereditary cancer-predisposing syndrome	MedGen:C0027672,SNOMED CT:699346009
CHEK2	ENST00000328354	COSM1327287	29	184125|NM_007194.3(CHEK2):c.1566C>T (p.Pro522=)	Hereditary cancer-predisposing syndrome	MedGen:C0027672,SNOMED CT:699346009
CTRB1	ENST00000361017	COSM1179192	1	161585|NM_001906.4(CTRB1):c.633C>T (p.Gly211=)	Malignant tumor of prostate	MedGen:C0376358,OMIM:176807,SNOMED CT:399068003
DICER1	ENST00000343455	COSM4053293	1	220595|NM_177438.2(DICER1):c.924C>T (p.Ala308=)	DICER1-related pleuropulmonary blastoma cancer predisposition syndrome	MedGen:CN072455,OMIM:601200
DICER1	ENST00000343455	COSM959259	2	220744|NM_177438.2(DICER1):c.3972G>A (p.Lys1324=)	DICER1-related pleuropulmonary blastoma cancer predisposition syndrome,not specified	MedGen:CN072455,OMIM:601200,MedGen:CN169374
DICER1	ENST00000343455	COSM2253741	2	220875|NM_177438.2(DICER1):c.366G>A (p.Gly122=)	DICER1-related pleuropulmonary blastoma cancer predisposition syndrome	MedGen:CN072455,OMIM:601200
DICER1	ENST00000343455	COSM4053288	2	221087|NM_177438.2(DICER1):c.4014G>A (p.Ala1338=)	DICER1-related pleuropulmonary blastoma cancer predisposition syndrome,not specified	MedGen:CN072455,OMIM:601200,MedGen:CN169374
DICER1	ENST00000343455	COSM5174749	1	242048|NM_177438.2(DICER1):c.1692G>A (p.Ala564=)	DICER1-related pleuropulmonary blastoma cancer predisposition syndrome	MedGen:CN072455,OMIM:601200
DICER1	ENST00000343455	COSM4856244	1	242061|NM_177438.2(DICER1):c.2316G>A (p.Val772=)	DICER1-related pleuropulmonary blastoma cancer predisposition syndrome	MedGen:CN072455,OMIM:601200
DICER1	ENST00000343455	COSM4677491	1	242081|NM_177438.2(DICER1):c.3261G>A (p.Ala1087=)	DICER1-related pleuropulmonary blastoma cancer predisposition syndrome	MedGen:CN072455,OMIM:601200
FH	ENST00000366560	COSM1238897	1	137372|NM_000143.3(FH):c.1302C>T (p.Cys434=)	Hereditary cancer-predisposing syndrome,not specified	MedGen:C0027672,SNOMED CT:699346009,MedGen:CN169374
FH	ENST00000366560	COSM425752	1	137373|NM_000143.3(FH):c.309C>T (p.Ala103=)	Hereditary cancer-predisposing syndrome,not specified	MedGen:C0027672,SNOMED CT:699346009,MedGen:CN169374
KIT	ENST00000288135	COSM355206	1	237232|NM_000222.2(KIT):c.102G>A (p.Pro34=)	Gastrointestinal stromal tumor	MedGen:C0238198,OMIM:606764,Orphanet:ORPHA44890
KIT	ENST00000288135	COSM327107	1	237243|NM_000222.2(KIT):c.1464G>A (p.Thr488=)	Gastrointestinal stromal tumor	MedGen:C0238198,OMIM:606764,Orphanet:ORPHA44890
KIT	ENST00000288135	COSM3428552	1	237247|NM_000222.2(KIT):c.1587C>T (p.Phe529=)	Gastrointestinal stromal tumor	MedGen:C0238198,OMIM:606764,Orphanet:ORPHA44890
KIT	ENST00000288135	COSM4125154	1	237250|NM_000222.2(KIT):c.1860C>T (p.Val620=)	Gastrointestinal stromal tumor	MedGen:C0238198,OMIM:606764,Orphanet:ORPHA44890
KIT	ENST00000288135	COSM4585105	1	237259|NM_000222.2(KIT):c.2337C>T (p.Gly779=)	Gastrointestinal stromal tumor	MedGen:C0238198,OMIM:606764,Orphanet:ORPHA44890
KIT	ENST00000288135	COSM4585104	1	237278|NM_000222.2(KIT):c.504G>A (p.Ala168=)	Gastrointestinal stromal tumor	MedGen:C0238198,OMIM:606764,Orphanet:ORPHA44890
KIT	ENST00000288135	COSM3737414	2	237282|NM_000222.2(KIT):c.735G>A (p.Thr245=)	Gastrointestinal stromal tumor	MedGen:C0238198,OMIM:606764,Orphanet:ORPHA44890
KRAS	ENST00000311936	COSM536	1	45125|NM_033360.3(KRAS):c.39C>T (p.Gly13=)	Non-small cell lung cancer	MeSH:D002289,MedGen:C0007131,SNOMED CT:254637007
MET	ENST00000318493	COSM4419559	1	93569|NM_001127500.2(MET):c.1944A>G (p.Gln648=)	Hereditary cancer-predisposing syndrome,not specified	MedGen:C0027672,SNOMED CT:699346009,MedGen:CN169374
MET	ENST00000318493	COSM150377	2	93574|NM_001127500.2(MET):c.3912C>T (p.Asp1304=)	Hereditary cancer-predisposing syndrome,not specified	MedGen:C0027672,SNOMED CT:699346009,MedGen:CN169374
MET	ENST00000318493	COSM150378	2	93575|NM_001127500.2(MET):c.4071G>A (p.Ala1357=)	Hereditary cancer-predisposing syndrome,not specified	MedGen:C0027672,SNOMED CT:699346009,MedGen:CN169374
MET	ENST00000318493	COSM150379	2	93576|NM_001127500.2(MET):c.4146G>A (p.Pro1382=)	Hereditary cancer-predisposing syndrome,not specified	MedGen:C0027672,SNOMED CT:699346009,MedGen:CN169374
MLH1	ENST00000231790	COSM4584281	1	135853|NM_000249.3(MLH1):c.42A>C (p.Thr14=)	Hereditary cancer-predisposing syndrome,Lynch syndrome,not specified	MedGen:C0027672,SNOMED CT:699346009,MedGen:C1333990,Orphanet:ORPHA144,SNOMED CT:315058005,MedGen:CN169374
MLH1	ENST00000231790	COSM2985315	1	138230|NM_000249.3(MLH1):c.579A>G (p.Ser193=)	Hereditary cancer-predisposing syndrome,not specified	MedGen:C0027672,SNOMED CT:699346009,MedGen:CN169374
MLH1	ENST00000231790	COSM3593043	1	233178|NM_000249.3(MLH1):c.741C>T (p.Ser247=)	Hereditary cancer-predisposing syndrome	MedGen:C0027672,SNOMED CT:699346009
MLH1	ENST00000231790	COSM1043970	1	233685|NM_000249.3(MLH1):c.729T>C (p.Asn243=)	Hereditary cancer-predisposing syndrome	MedGen:C0027672,SNOMED CT:699346009
MRE11A	ENST00000323977	COSM3454775	1	184438|NM_005591.3(MRE11A):c.1491C>T (p.Ile497=)	Hereditary cancer-predisposing syndrome	MedGen:C0027672,SNOMED CT:699346009
MRE11A	ENST00000323977	COSM690906	1	184724|NM_005591.3(MRE11A):c.1746G>A (p.Gln582=)	Hereditary cancer-predisposing syndrome	MedGen:C0027672,SNOMED CT:699346009
MRE11A	ENST00000323977	COSM2061381	1	185333|NM_005591.3(MRE11A):c.228C>T (p.Leu76=)	Hereditary cancer-predisposing syndrome	MedGen:C0027672,SNOMED CT:699346009
MRE11A	ENST00000323977	COSM467590	1	216610|NM_005591.3(MRE11A):c.1974C>T (p.Thr658=)	Hereditary cancer-predisposing syndrome	MedGen:C0027672,SNOMED CT:699346009
MRE11A	ENST00000323977	COSM933481	2	232613|NM_005591.3(MRE11A):c.2043G>A (p.Ser681=)	Hereditary cancer-predisposing syndrome	MedGen:C0027672,SNOMED CT:699346009
MRE11A	ENST00000323977	COSM3454771	1	233193|NM_005591.3(MRE11A):c.2028C>T (p.Ser676=)	Hereditary cancer-predisposing syndrome	MedGen:C0027672,SNOMED CT:699346009
MSH2	ENST00000233146	COSM1408280	2	232231|NM_000251.2(MSH2):c.2580G>A (p.Ser860=)	Hereditary cancer-predisposing syndrome,Lynch syndrome	MedGen:C0027672,SNOMED CT:699346009,MedGen:C1333990,Orphanet:ORPHA144,SNOMED CT:315058005
MSH2	ENST00000233146	COSM1021251	1	233049|NM_000251.2(MSH2):c.2172G>A (p.Thr724=)	Hereditary cancer-predisposing syndrome	MedGen:C0027672,SNOMED CT:699346009
MSH2	ENST00000233146	COSM4470361	1	233725|NM_000251.2(MSH2):c.1656C>T (p.Thr552=)	Hereditary cancer-predisposing syndrome	MedGen:C0027672,SNOMED CT:699346009
MSH6	ENST00000234420	COSM4616574	1	135838|NM_000179.2(MSH6):c.3024C>T (p.Thr1008=)	Hereditary cancer-predisposing syndrome,Lynch syndrome	MedGen:C0027672,SNOMED CT:699346009,MedGen:C1333990,Orphanet:ORPHA144,SNOMED CT:315058005
MSH6	ENST00000234420	COSM1318901	1	183917|NM_000179.2(MSH6):c.2418C>T (p.Ser806=)	Hereditary cancer-predisposing syndrome,Lynch syndrome,not provided	MedGen:C0027672,SNOMED CT:699346009,MedGen:C1333990,Orphanet:ORPHA144,SNOMED CT:315058005,MedGen:CN221809
MSH6	ENST00000234420	COSM5497621	1	184018|NM_000179.2(MSH6):c.3162C>T (p.Ile1054=)	Hereditary cancer-predisposing syndrome,Lynch syndrome	MedGen:C0027672,SNOMED CT:699346009,MedGen:C1333990,Orphanet:ORPHA144,SNOMED CT:315058005
MSH6	ENST00000234420	COSM1021299	3	185358|NM_000179.2(MSH6):c.3300G>A (p.Thr1100=)	Hereditary cancer-predisposing syndrome	MedGen:C0027672,SNOMED CT:699346009
MSH6	ENST00000234420	COSM575511	1	186837|NM_000179.2(MSH6):c.3720A>G (p.Lys1240=)	Hereditary cancer-predisposing syndrome,Lynch syndrome	MedGen:C0027672,SNOMED CT:699346009,MedGen:C1333990,Orphanet:ORPHA144,SNOMED CT:315058005
MSH6	ENST00000234420	COSM1021261	2	232319|NM_000179.2(MSH6):c.957G>A (p.Thr319=)	Hereditary cancer-predisposing syndrome	MedGen:C0027672,SNOMED CT:699346009
MSH6	ENST00000234420	COSM3758251	1	36584|NM_000179.2(MSH6):c.186C>A (p.Arg62=)	Hereditary cancer-predisposing syndrome,Lynch syndrome,not specified	MedGen:C0027672,SNOMED CT:699346009,MedGen:C1333990,Orphanet:ORPHA144,SNOMED CT:315058005,MedGen:CN169374
MSH6	ENST00000234420	COSM4133863	1	36587|NM_000179.2(MSH6):c.276A>G (p.Pro92=)	Hereditary cancer-predisposing syndrome,Lynch syndrome,not specified	MedGen:C0027672,SNOMED CT:699346009,MedGen:C1333990,Orphanet:ORPHA144,SNOMED CT:315058005,MedGen:CN169374
MSH6	ENST00000234420	COSM5425166	1	36599|NM_000179.2(MSH6):c.642C>T (p.Tyr214=)	Hereditary cancer-predisposing syndrome,Lynch syndrome,not specified	MedGen:C0027672,SNOMED CT:699346009,MedGen:C1333990,Orphanet:ORPHA144,SNOMED CT:315058005,MedGen:CN169374
MSH6	ENST00000234420	COSM1408314	1	89395|NM_000179.2(MSH6):c.3477C>T (p.Tyr1159=)	Hereditary cancer-predisposing syndrome,Lynch syndrome	MedGen:C0027672,SNOMED CT:699346009,MedGen:C1333990,Orphanet:ORPHA144,SNOMED CT:315058005
MSH6	ENST00000234420	COSM1021311	2	89477|NM_000179.2(MSH6):c.3852G>A (p.Thr1284=)	Hereditary cancer-predisposing syndrome,Lynch syndrome	MedGen:C0027672,SNOMED CT:699346009,MedGen:C1333990,Orphanet:ORPHA144,SNOMED CT:315058005
MUTYH	ENST00000372098	COSM910161	1	132760|NM_001128425.1(MUTYH):c.312C>T (p.Tyr104=)	Hereditary cancer-predisposing syndrome,MYH-associated polyposis,not specified	MedGen:C0027672,SNOMED CT:699346009,MedGen:C1837991,OMIM:608456,Orphanet:ORPHA247798,MedGen:CN169374
MUTYH	ENST00000372098	COSM4417650	1	183787|NM_001128425.1(MUTYH):c.1431G>C (p.Thr477=)	Hereditary cancer-predisposing syndrome,not specified	MedGen:C0027672,SNOMED CT:699346009,MedGen:CN169374
MUTYH	ENST00000372098	COSM2172291	1	184547|NM_001128425.1(MUTYH):c.696C>T (p.Thr232=)	Hereditary cancer-predisposing syndrome	MedGen:C0027672,SNOMED CT:699346009
MUTYH	ENST00000372098	COSM5038549	1	186251|NM_001128425.1(MUTYH):c.1038G>A (p.Ser346=)	Hereditary cancer-predisposing syndrome,not specified	MedGen:C0027672,SNOMED CT:699346009,MedGen:CN169374
MUTYH	ENST00000372098	COSM4535762	1	187549|NM_001128425.1(MUTYH):c.222G>A (p.Glu74=)	Hereditary cancer-predisposing syndrome,MYH-associated polyposis	MedGen:C0027672,SNOMED CT:699346009,MedGen:C1837991,OMIM:608456,Orphanet:ORPHA247798
MUTYH	ENST00000372098	COSM3490224	1	216524|NM_001128425.1(MUTYH):c.936G>A (p.Val312=)	Hereditary cancer-predisposing syndrome,MYH-associated polyposis	MedGen:C0027672,SNOMED CT:699346009,MedGen:C1837991,OMIM:608456,Orphanet:ORPHA247798
NBN	ENST00000265433	COSM3699203	1	136041|NM_002485.4(NBN):c.2196A>G (p.Gln732=)	Hereditary cancer-predisposing syndrome,Microcephaly,normal intelligence and immunodeficiency,not specified	MedGen:C0027672,SNOMED CT:699346009,MedGen:C0398791,OMIM:251260,SNOMED CT:234638009,MedGen:CN169374
NBN	ENST00000265433	COSM245943	2	182706|NM_002485.4(NBN):c.1089C>T (p.Tyr363=)	Hereditary cancer-predisposing syndrome,Microcephaly,normal intelligence and immunodeficiency,not provided,not specified	MedGen:C0027672,SNOMED CT:699346009,MedGen:C0398791,OMIM:251260,SNOMED CT:234638009,MedGen:CN221809,MedGen:CN169374
NBN	ENST00000265433	COSM3763441	2	183696|NM_002485.4(NBN):c.2016A>G (p.Pro672=)	Hereditary cancer-predisposing syndrome,not specified	MedGen:C0027672,SNOMED CT:699346009,MedGen:CN169374
NBN	ENST00000265433	COSM2790274	1	183990|NM_002485.4(NBN):c.720C>T (p.Ser240=)	Hereditary cancer-predisposing syndrome,Microcephaly,normal intelligence and immunodeficiency	MedGen:C0027672,SNOMED CT:699346009,MedGen:C0398791,OMIM:251260,SNOMED CT:234638009
NBN	ENST00000265433	COSM5334510	1	184454|NM_002485.4(NBN):c.120G>T (p.Ser40=)	Hereditary cancer-predisposing syndrome,Microcephaly,normal intelligence and immunodeficiency	MedGen:C0027672,SNOMED CT:699346009,MedGen:C0398791,OMIM:251260,SNOMED CT:234638009
NBN	ENST00000265433	COSM1624269	2	187661|NM_002485.4(NBN):c.459A>G (p.Val153=)	Hereditary cancer-predisposing syndrome	MedGen:C0027672,SNOMED CT:699346009
NBN	ENST00000265433	COSM4643275	1	231519|NM_002485.4(NBN):c.1065C>T (p.Ser355=)	Hereditary cancer-predisposing syndrome	MedGen:C0027672,SNOMED CT:699346009
NF1	ENST00000358273	COSM3755378	1	183825|NM_001042492.2(NF1):c.702G>A (p.Leu234=)	Hereditary cancer-predisposing syndrome,not specified	MedGen:C0027672,SNOMED CT:699346009,MedGen:CN169374
NF1	ENST00000358273	COSM328385	1	184123|NM_001042492.2(NF1):c.846G>A (p.Gln282=)	Hereditary cancer-predisposing syndrome,Neurofibromatosis,type 1,not specified	MedGen:C0027672,SNOMED CT:699346009,MedGen:C0027831,OMIM:162200,Orphanet:ORPHA636,SNOMED CT:92824003,MedGen:CN169374
NF1	ENST00000358273	COSM4065320	1	184167|NM_001042492.2(NF1):c.1884C>T (p.Tyr628=)	Hereditary cancer-predisposing syndrome	MedGen:C0027672,SNOMED CT:699346009
NF1	ENST00000358273	COSM5386024	1	184188|NM_001042492.2(NF1):c.5757G>A (p.Glu1919=)	Hereditary cancer-predisposing syndrome,Neurofibromatosis,type 1	MedGen:C0027672,SNOMED CT:699346009,MedGen:C0027831,OMIM:162200,Orphanet:ORPHA636,SNOMED CT:92824003
NF1	ENST00000358273	COSM705676	1	184189|NM_001042492.2(NF1):c.1032A>G (p.Leu344=)	Hereditary cancer-predisposing syndrome,Neurofibromatosis,type 1	MedGen:C0027672,SNOMED CT:699346009,MedGen:C0027831,OMIM:162200,Orphanet:ORPHA636,SNOMED CT:92824003
NF1	ENST00000358273	COSM3680131	1	184262|NM_001042492.2(NF1):c.369C>G (p.Thr123=)	Hereditary cancer-predisposing syndrome,Neurofibromatosis,type 1,not specified	MedGen:C0027672,SNOMED CT:699346009,MedGen:C0027831,OMIM:162200,Orphanet:ORPHA636,SNOMED CT:92824003,MedGen:CN169374
NF1	ENST00000358273	COSM4385014	1	184533|NM_001042492.2(NF1):c.8499T>C (p.Asn2833=)	Hereditary cancer-predisposing syndrome,Neurofibromatosis,type 1,not specified	MedGen:C0027672,SNOMED CT:699346009,MedGen:C0027831,OMIM:162200,Orphanet:ORPHA636,SNOMED CT:92824003,MedGen:CN169374
NF1	ENST00000358273	COSM3179730	2	185237|NM_001042492.2(NF1):c.4263G>A (p.Pro1421=)	Hereditary cancer-predisposing syndrome,Neurofibromatosis,type 1	MedGen:C0027672,SNOMED CT:699346009,MedGen:C0027831,OMIM:162200,Orphanet:ORPHA636,SNOMED CT:92824003
NF1	ENST00000358273	COSM560403	1	185943|NM_001042492.2(NF1):c.1182T>C (p.Phe394=)	Hereditary cancer-predisposing syndrome,Neurofibromatosis,type 1	MedGen:C0027672,SNOMED CT:699346009,MedGen:C0027831,OMIM:162200,Orphanet:ORPHA636,SNOMED CT:92824003
NF1	ENST00000358273	COSM3179588	1	186095|NM_001042492.2(NF1):c.1392G>A (p.Pro464=)	Hereditary cancer-predisposing syndrome	MedGen:C0027672,SNOMED CT:699346009
NF1	ENST00000358273	COSM1382082	1	186480|NM_001042492.2(NF1):c.3375G>A (p.Ala1125=)	Hereditary cancer-predisposing syndrome	MedGen:C0027672,SNOMED CT:699346009
NF1	ENST00000358273	COSM5413375	1	186846|NM_001042492.2(NF1):c.1974C>T (p.Leu658=)	Hereditary cancer-predisposing syndrome	MedGen:C0027672,SNOMED CT:699346009
NF1	ENST00000358273	COSM3179885	1	187307|NM_001042492.2(NF1):c.5961G>A (p.Gln1987=)	Hereditary cancer-predisposing syndrome,Neurofibromatosis,type 1	MedGen:C0027672,SNOMED CT:699346009,MedGen:C0027831,OMIM:162200,Orphanet:ORPHA636,SNOMED CT:92824003
NF1	ENST00000358273	COSM386795	1	215710|NM_000267.3(NF1):c.2061A>G (p.Leu687=)	Hereditary cancer-predisposing syndrome,Neurofibromatosis,type 1	MedGen:C0027672,SNOMED CT:699346009,MedGen:C0027831,OMIM:162200,Orphanet:ORPHA636,SNOMED CT:92824003
NF1	ENST00000358273	COSM4922395	1	215718|NM_000267.3(NF1):c.525T>C (p.His175=)	Hereditary cancer-predisposing syndrome,Neurofibromatosis,type 1	MedGen:C0027672,SNOMED CT:699346009,MedGen:C0027831,OMIM:162200,Orphanet:ORPHA636,SNOMED CT:92824003
NF1	ENST00000358273	COSM977442	2	220165|NM_000267.3(NF1):c.4143C>T (p.Ile1381=)	Hereditary cancer-predisposing syndrome,Neurofibromatosis,type 1	MedGen:C0027672,SNOMED CT:699346009,MedGen:C0027831,OMIM:162200,Orphanet:ORPHA636,SNOMED CT:92824003
NF1	ENST00000358273	COSM977486	2	229660|NM_001042492.2(NF1):c.5664C>T (p.Ile1888=)	Hereditary cancer-predisposing syndrome	MedGen:C0027672,SNOMED CT:699346009
NF1	ENST00000358273	COSM364418	1	230003|NM_001042492.2(NF1):c.7851G>T (p.Ala2617=)	Hereditary cancer-predisposing syndrome	MedGen:C0027672,SNOMED CT:699346009
NF1	ENST00000358273	COSM705639	1	230272|NM_001042492.2(NF1):c.8001C>A (p.Thr2667=)	Hereditary cancer-predisposing syndrome	MedGen:C0027672,SNOMED CT:699346009
NF1	ENST00000358273	COSM121301	3	230747|NM_001042492.2(NF1):c.6927G>A (p.Ser2309=)	Hereditary cancer-predisposing syndrome	MedGen:C0027672,SNOMED CT:699346009
NF1	ENST00000358273	COSM977502	1	232310|NM_001042492.2(NF1):c.7305C>T (p.Ser2435=)	Hereditary cancer-predisposing syndrome	MedGen:C0027672,SNOMED CT:699346009
NF1	ENST00000358273	COSM3795436	1	232520|NM_001042492.2(NF1):c.435C>T (p.Leu145=)	Hereditary cancer-predisposing syndrome	MedGen:C0027672,SNOMED CT:699346009
NF1	ENST00000358273	COSM977426	4	233070|NM_001042492.2(NF1):c.3039G>A (p.Thr1013=)	Hereditary cancer-predisposing syndrome,Neurofibromatosis,type 1	MedGen:C0027672,SNOMED CT:699346009,MedGen:C0027831,OMIM:162200,Orphanet:ORPHA636,SNOMED CT:92824003
PALB2	ENST00000261584	COSM4059423	1	126641|NM_024675.3(PALB2):c.2205A>G (p.Pro735=)	Familial cancer of breast	MedGen:C0346153,OMIM:114480,Orphanet:ORPHA227535,SNOMED CT:254843006
PALB2	ENST00000261584	COSM5342728	1	126728|NM_024675.3(PALB2):c.3252G>A (p.Ser1084=)	Familial cancer of breast,Hereditary cancer-predisposing syndrome	MedGen:C0346153,OMIM:114480,Orphanet:ORPHA227535,SNOMED CT:254843006,MedGen:C0027672,SNOMED CT:699346009
PALB2	ENST00000261584	COSM5475851	1	136135|NM_024675.3(PALB2):c.2607C>T (p.Ser869=)	Familial cancer of breast,Hereditary cancer-predisposing syndrome,not specified	MedGen:C0346153,OMIM:114480,Orphanet:ORPHA227535,SNOMED CT:254843006,MedGen:C0027672,SNOMED CT:699346009,MedGen:CN169374
PALB2	ENST00000261584	COSM295611	2	136137|NM_024675.3(PALB2):c.3366C>T (p.Asp1122=)	Familial cancer of breast,Hereditary cancer-predisposing syndrome	MedGen:C0346153,OMIM:114480,Orphanet:ORPHA227535,SNOMED CT:254843006,MedGen:C0027672,SNOMED CT:699346009
PALB2	ENST00000261584	COSM4059424	1	184275|NM_024675.3(PALB2):c.2130G>A (p.Thr710=)	Hereditary cancer-predisposing syndrome	MedGen:C0027672,SNOMED CT:699346009
PALB2	ENST00000261584	COSM968823	1	184338|NM_024675.3(PALB2):c.768C>T (p.Ser256=)	Familial cancer of breast,Hereditary cancer-predisposing syndrome	MedGen:C0346153,OMIM:114480,Orphanet:ORPHA227535,SNOMED CT:254843006,MedGen:C0027672,SNOMED CT:699346009
PALB2	ENST00000261584	COSM968813	1	185271|NM_024675.3(PALB2):c.2208C>A (p.Ala736=)	Familial cancer of breast,Hereditary cancer-predisposing syndrome	MedGen:C0346153,OMIM:114480,Orphanet:ORPHA227535,SNOMED CT:254843006,MedGen:C0027672,SNOMED CT:699346009
PALB2	ENST00000261584	COSM968811	1	225863|NM_024675.3(PALB2):c.2328C>T (p.Phe776=)	Familial cancer of breast,Hereditary cancer-predisposing syndrome	MedGen:C0346153,OMIM:114480,Orphanet:ORPHA227535,SNOMED CT:254843006,MedGen:C0027672,SNOMED CT:699346009
PALB2	ENST00000261584	COSM3888232	1	229871|NM_024675.3(PALB2):c.3276C>T (p.Leu1092=)	Hereditary cancer-predisposing syndrome	MedGen:C0027672,SNOMED CT:699346009
PALB2	ENST00000261584	COSM358998	1	230191|NM_024675.3(PALB2):c.15C>T (p.Pro5=)	Hereditary cancer-predisposing syndrome	MedGen:C0027672,SNOMED CT:699346009
PALB2	ENST00000261584	COSM1376805	1	230327|NM_024675.3(PALB2):c.3306C>T (p.Ser1102=)	Hereditary cancer-predisposing syndrome	MedGen:C0027672,SNOMED CT:699346009
PALB2	ENST00000261584	COSM3507842	1	230954|NM_024675.3(PALB2):c.870G>A (p.Glu290=)	Hereditary cancer-predisposing syndrome	MedGen:C0027672,SNOMED CT:699346009
PDGFRA	ENST00000257290	COSM3604491	1	240328|NM_006206.4(PDGFRA):c.231C>T (p.Asn77=)	Gastrointestinal stromal tumor	MedGen:C0238198,OMIM:606764,Orphanet:ORPHA44890
PDGFRA	ENST00000257290	COSM1056041	1	240335|NM_006206.4(PDGFRA):c.276G>A (p.Ala92=)	Gastrointestinal stromal tumor	MedGen:C0238198,OMIM:606764,Orphanet:ORPHA44890
PDGFRA	ENST00000257290	COSM4975585	1	240340|NM_006206.4(PDGFRA):c.3003G>A (p.Lys1001=)	Gastrointestinal stromal tumor	MedGen:C0238198,OMIM:606764,Orphanet:ORPHA44890
PDGFRA	ENST00000257290	COSM293969	3	240341|NM_006206.4(PDGFRA):c.3039C>T (p.Ser1013=)	Gastrointestinal stromal tumor	MedGen:C0238198,OMIM:606764,Orphanet:ORPHA44890
PMS2	ENST00000265849	COSM4716125	1	138705|NM_000535.6(PMS2):c.240C>T (p.Phe80=)	Hereditary cancer-predisposing syndrome,Lynch syndrome,not specified	MedGen:C0027672,SNOMED CT:699346009,MedGen:C1333990,Orphanet:ORPHA144,SNOMED CT:315058005,MedGen:CN169374
PMS2	ENST00000265849	COSM5459319	1	184644|NM_000535.6(PMS2):c.1980C>T (p.Ala660=)	Hereditary cancer-predisposing syndrome,Lynch syndrome	MedGen:C0027672,SNOMED CT:699346009,MedGen:C1333990,Orphanet:ORPHA144,SNOMED CT:315058005
PMS2	ENST00000265849	COSM1496675	1	186053|NM_000535.6(PMS2):c.1455G>A (p.Thr485=)	Hereditary cancer-predisposing syndrome	MedGen:C0027672,SNOMED CT:699346009
PMS2	ENST00000265849	COSM288772	1	186681|NM_000535.6(PMS2):c.2148C>T (p.Thr716=)	Hereditary cancer-predisposing syndrome	MedGen:C0027672,SNOMED CT:699346009
PMS2	ENST00000265849	COSM1451699	1	187191|NM_000535.6(PMS2):c.1242C>T (p.Asp414=)	Hereditary cancer-predisposing syndrome,Lynch syndrome	MedGen:C0027672,SNOMED CT:699346009,MedGen:C1333990,Orphanet:ORPHA144,SNOMED CT:315058005
PMS2	ENST00000265849	COSM4898807	1	187541|NM_000535.6(PMS2):c.1500C>T (p.Ser500=)	Hereditary cancer-predisposing syndrome,Lynch syndrome	MedGen:C0027672,SNOMED CT:699346009,MedGen:C1333990,Orphanet:ORPHA144,SNOMED CT:315058005
PMS2	ENST00000265849	COSM3639946	1	187743|NM_000535.6(PMS2):c.1386C>T (p.Ile462=)	Hereditary cancer-predisposing syndrome	MedGen:C0027672,SNOMED CT:699346009
PMS2	ENST00000265849	COSM276824	1	194001|NM_000535.6(PMS2):c.2127C>T (p.Phe709=)	Hereditary cancer-predisposing syndrome,Lynch syndrome,not provided	MedGen:C0027672,SNOMED CT:699346009,MedGen:C1333990,Orphanet:ORPHA144,SNOMED CT:315058005,MedGen:CN221809
PMS2	ENST00000265849	COSM1091087	1	230426|NM_000535.6(PMS2):c.1687C>A (p.Arg563=)	Hereditary cancer-predisposing syndrome	MedGen:C0027672,SNOMED CT:699346009
PMS2	ENST00000265849	COSM5261606	1	231440|NM_000535.6(PMS2):c.1398C>T (p.Gly466=)	Hereditary cancer-predisposing syndrome,Lynch syndrome	MedGen:C0027672,SNOMED CT:699346009,MedGen:C1333990,Orphanet:ORPHA144,SNOMED CT:315058005
PMS2	ENST00000265849	COSM179346	1	231726|NM_000535.6(PMS2):c.993C>T (p.Cys331=)	Hereditary cancer-predisposing syndrome,Lynch syndrome	MedGen:C0027672,SNOMED CT:699346009,MedGen:C1333990,Orphanet:ORPHA144,SNOMED CT:315058005
PMS2	ENST00000265849	COSM5202892	1	232390|NM_000535.6(PMS2):c.825A>G (p.Gln275=)	Hereditary cancer-predisposing syndrome	MedGen:C0027672,SNOMED CT:699346009
PMS2	ENST00000265849	COSM295616	2	232437|NM_000535.6(PMS2):c.681C>T (p.Ile227=)	Hereditary cancer-predisposing syndrome	MedGen:C0027672,SNOMED CT:699346009
PMS2	ENST00000265849	COSM4162328	4	36690|NM_000535.6(PMS2):c.2466T>C (p.Leu822=)	Hereditary cancer-predisposing syndrome,Lynch syndrome,not specified	MedGen:C0027672,SNOMED CT:699346009,MedGen:C1333990,Orphanet:ORPHA144,SNOMED CT:315058005,MedGen:CN169374
PMS2	ENST00000265849	COSM4162330	1	36693|NM_000535.6(PMS2):c.780C>G (p.Ser260=)	Hereditary cancer-predisposing syndrome,Lynch syndrome,not specified	MedGen:C0027672,SNOMED CT:699346009,MedGen:C1333990,Orphanet:ORPHA144,SNOMED CT:315058005,MedGen:CN169374
POLD1	ENST00000440232	COSM237999	1	239240|NM_002691.3(POLD1):c.1503C>T (p.Asn501=)	Colorectal cancer 10	Gene:100271691,MedGen:C2675481,OMIM:612591
POLD1	ENST00000440232	COSM999708	1	239287|NM_002691.3(POLD1):c.2337G>A (p.Ala779=)	Colorectal cancer 10	Gene:100271691,MedGen:C2675481,OMIM:612591
POLD1	ENST00000440232	COSM118744	1	239311|NM_002691.3(POLD1):c.2802C>T (p.Ala934=)	Colorectal cancer 10	Gene:100271691,MedGen:C2675481,OMIM:612591
POLD1	ENST00000440232	COSM1395473	1	239328|NM_002691.3(POLD1):c.3000C>T (p.Gly1000=)	Colorectal cancer 10	Gene:100271691,MedGen:C2675481,OMIM:612591
POLD1	ENST00000440232	COSM4619488	1	239329|NM_002691.3(POLD1):c.3054G>A (p.Val1018=)	Colorectal cancer 10	Gene:100271691,MedGen:C2675481,OMIM:612591
POLD1	ENST00000440232	COSM1395443	1	239344|NM_002691.3(POLD1):c.33C>T (p.Pro11=)	Colorectal cancer 10	Gene:100271691,MedGen:C2675481,OMIM:612591
POLD1	ENST00000440232	COSM192149	1	239354|NM_002691.3(POLD1):c.531C>T (p.Arg177=)	Colorectal cancer 10	Gene:100271691,MedGen:C2675481,OMIM:612591
POLD1	ENST00000440232	COSM5516852	1	239364|NM_002691.3(POLD1):c.651G>A (p.Pro217=)	Colorectal cancer 10	Gene:100271691,MedGen:C2675481,OMIM:612591
POLE_ENST00000320574	ENST00000320574	COSM937250	2	220909|NM_006231.3(POLE):c.6714C>T (p.Cys2238=)	Colorectal cancer,susceptibility to,12	MedGen:C3554460,OMIM:615083
POLE_ENST00000320574	ENST00000320574	COSM246702	1	240392|NM_006231.3(POLE):c.1405C>T (p.Leu469=)	Colorectal cancer,susceptibility to,12	MedGen:C3554460,OMIM:615083
POLE_ENST00000320574	ENST00000320574	COSM937314	1	240393|NM_006231.3(POLE):c.1419C>T (p.Tyr473=)	Colorectal cancer,susceptibility to,12	MedGen:C3554460,OMIM:615083
POLE_ENST00000320574	ENST00000320574	COSM937312	2	240401|NM_006231.3(POLE):c.1662C>T (p.Ser554=)	Colorectal cancer,susceptibility to,12	MedGen:C3554460,OMIM:615083
POLE_ENST00000320574	ENST00000320574	COSM4040393	1	240418|NM_006231.3(POLE):c.207C>T (p.Thr69=)	Colorectal cancer,susceptibility to,12	MedGen:C3554460,OMIM:615083
POLE_ENST00000320574	ENST00000320574	COSM5116847	1	240449|NM_006231.3(POLE):c.2928C>T (p.Arg976=)	Colorectal cancer,susceptibility to,12	MedGen:C3554460,OMIM:615083
POLE_ENST00000320574	ENST00000320574	COSM5089801	1	240451|NM_006231.3(POLE):c.2964G>A (p.Ser988=)	Colorectal cancer,susceptibility to,12	MedGen:C3554460,OMIM:615083
POLE_ENST00000320574	ENST00000320574	COSM4040391	1	240458|NM_006231.3(POLE):c.306G>A (p.Pro102=)	Colorectal cancer,susceptibility to,12	MedGen:C3554460,OMIM:615083
POLE_ENST00000320574	ENST00000320574	COSM4905011	1	240468|NM_006231.3(POLE):c.3441C>T (p.Ile1147=)	Colorectal cancer,susceptibility to,12	MedGen:C3554460,OMIM:615083
POLE_ENST00000320574	ENST00000320574	COSM3458332	1	240550|NM_006231.3(POLE):c.5124C>T (p.Phe1708=)	Colorectal cancer,susceptibility to,12	MedGen:C3554460,OMIM:615083
POLE_ENST00000320574	ENST00000320574	COSM4633565	1	240563|NM_006231.3(POLE):c.552C>T (p.Ser184=)	Colorectal cancer,susceptibility to,12	MedGen:C3554460,OMIM:615083
POLE_ENST00000320574	ENST00000320574	COSM937252	2	240604|NM_006231.3(POLE):c.6597C>T (p.Ile2199=)	Colorectal cancer,susceptibility to,12	MedGen:C3554460,OMIM:615083
POLE_ENST00000320574	ENST00000320574	COSM3688093	1	240626|NM_006231.3(POLE):c.72C>T (p.Gly24=)	Colorectal cancer,susceptibility to,12	MedGen:C3554460,OMIM:615083
POLK	ENST00000241436	COSM1070129	1	218217|NM_016218.2(POLK):c.1284G>A (p.Ala428=)	Malignant tumor of prostate	MedGen:C0376358,OMIM:176807,SNOMED CT:399068003
PRC1	ENST00000394249	COSM3999687	1	157632|NM_003981.3(PRC1):c.282G>A (p.Thr94=)	Familial cancer of breast	MedGen:C0346153,OMIM:114480,Orphanet:ORPHA227535,SNOMED CT:254843006
PTEN	ENST00000371953	COSM921142	3	184295|NM_000314.6(PTEN):c.900C>T (p.Ile300=)	Hereditary cancer-predisposing syndrome,PTEN hamartoma tumor syndrome	MedGen:C0027672,SNOMED CT:699346009,MedGen:C1959582,Orphanet:ORPHA306498
PTEN	ENST00000371953	COSM4016450	1	184734|NM_000314.6(PTEN):c.99T>C (p.Ile33=)	Hereditary cancer-predisposing syndrome	MedGen:C0027672,SNOMED CT:699346009
PTEN	ENST00000371953	COSM346197	1	215732|NM_000314.6(PTEN):c.48T>C (p.Tyr16=)	PTEN hamartoma tumor syndrome	MedGen:C1959582,Orphanet:ORPHA306498
PTEN	ENST00000371953	COSM921126	2	215734|NM_000314.6(PTEN):c.738G>A (p.Pro246=)	Hereditary cancer-predisposing syndrome,PTEN hamartoma tumor syndrome	MedGen:C0027672,SNOMED CT:699346009,MedGen:C1959582,Orphanet:ORPHA306498
PTEN	ENST00000371953	COSM5168	1	92813|NM_000314.6(PTEN):c.132C>T (p.Gly44=)	Hereditary cancer-predisposing syndrome,PTEN hamartoma tumor syndrome,not specified	MedGen:C0027672,SNOMED CT:699346009,MedGen:C1959582,Orphanet:ORPHA306498,MedGen:CN169374
RAD50_ENST00000265335	ENST00000265335	COSM3608466	1	184681|NM_005732.3(RAD50):c.1986C>T (p.Ala662=)	Hereditary cancer-predisposing syndrome	MedGen:C0027672,SNOMED CT:699346009
RAD50_ENST00000265335	ENST00000265335	COSM4963248	1	231480|NM_005732.3(RAD50):c.1761T>A (p.Ile587=)	Hereditary cancer-predisposing syndrome	MedGen:C0027672,SNOMED CT:699346009
RAD50_ENST00000265335	ENST00000265335	COSM3137374	1	232462|NM_005732.3(RAD50):c.1173A>G (p.Arg391=)	Hereditary cancer-predisposing syndrome	MedGen:C0027672,SNOMED CT:699346009
RAD50_ENST00000265335	ENST00000265335	COSM5206382	1	37385|NM_005732.3(RAD50):c.2910C>T (p.Asp970=)	Familial cancer of breast,Hereditary cancer-predisposing syndrome	MedGen:C0346153,OMIM:114480,Orphanet:ORPHA227535,SNOMED CT:254843006,MedGen:C0027672,SNOMED CT:699346009
RAD51C_ENST00000337432	ENST00000337432	COSM3196068	1	182833|NM_058216.2(RAD51C):c.234A>G (p.Thr78=)	Hereditary cancer-predisposing syndrome,not specified	MedGen:C0027672,SNOMED CT:699346009,MedGen:CN169374
RAD51C_ENST00000337432	ENST00000337432	COSM1610546	2	183772|NM_058216.2(RAD51C):c.459T>G (p.Gly153=)	Hereditary cancer-predisposing syndrome	MedGen:C0027672,SNOMED CT:699346009
RAD51D_ENST00000345365	ENST00000345365	COSM3516166	1	184398|NM_002878.3(RAD51D):c.957G>A (p.Gln319=)	Hereditary cancer-predisposing syndrome	MedGen:C0027672,SNOMED CT:699346009
RAD51D_ENST00000345365	ENST00000345365	COSM1263734	1	186175|NM_002878.3(RAD51D):c.879G>A (p.Ala293=)	Breast-ovarian cancer,familial 4,Hereditary cancer-predisposing syndrome	MedGen:C3280345,OMIM:614291,MedGen:C0027672,SNOMED CT:699346009
RAD51D_ENST00000345365	ENST00000345365	COSM4970541	1	187475|NM_002878.3(RAD51D):c.204C>T (p.Gly68=)	Hereditary cancer-predisposing syndrome	MedGen:C0027672,SNOMED CT:699346009
RET	ENST00000355710	COSM1957218	2	13939|NM_020975.4(RET):c.1941C>T (p.Ile647=)	Hereditary cancer-predisposing syndrome,Hirschsprung disease 1,Multiple endocrine neoplasia,type 2	MedGen:C0027672,SNOMED CT:699346009,MedGen:C2931876,OMIM:142623,MedGen:CN073359,Orphanet:ORPHA653,SNOMED CT:61808009
RET	ENST00000355710	COSM1505481	1	184368|NM_020975.4(RET):c.225G>A (p.Thr75=)	Hereditary cancer-predisposing syndrome,Multiple endocrine neoplasia,type 2	MedGen:C0027672,SNOMED CT:699346009,MedGen:CN073359,Orphanet:ORPHA653,SNOMED CT:61808009
RET	ENST00000355710	COSM3437768	1	232392|NM_020975.4(RET):c.1341C>T (p.Ala447=)	Hereditary cancer-predisposing syndrome	MedGen:C0027672,SNOMED CT:699346009
RET	ENST00000355710	COSM4954507	2	232967|NM_020975.4(RET):c.1066C>T (p.Leu356=)	Hereditary cancer-predisposing syndrome	MedGen:C0027672,SNOMED CT:699346009
SDHA	ENST00000264932	COSM4594921	2	130276|NM_004168.3(SDHA):c.1680G>A (p.Thr560=)	Hereditary cancer-predisposing syndrome,not specified	MedGen:C0027672,SNOMED CT:699346009,MedGen:CN169374
SDHA	ENST00000264932	COSM4963172	2	130278|NM_004168.3(SDHA):c.1932G>A (p.Val644=)	Hereditary cancer-predisposing syndrome,not specified	MedGen:C0027672,SNOMED CT:699346009,MedGen:CN169374
SDHA	ENST00000264932	COSM4159838	1	130283|NM_004168.3(SDHA):c.891T>C (p.Pro297=)	Hereditary cancer-predisposing syndrome,not specified	MedGen:C0027672,SNOMED CT:699346009,MedGen:CN169374
SDHB	ENST00000375499	COSM3747593	1	183749|NM_003000.2(SDHB):c.21C>T (p.Leu7=)	Gastrointestinal stromal tumor,Hereditary cancer-predisposing syndrome,Paragangliomas 4,Pheochromocytoma	MedGen:C0238198,OMIM:606764,Orphanet:ORPHA44890,MedGen:C0027672,SNOMED CT:699346009,MedGen:C1861848,OMIM:115310,MedGen:C0031511,OMIM:171300
SMAD4	ENST00000342988	COSM4072509	1	132745|NM_005359.5(SMAD4):c.1392C>T (p.Ala464=)	Hereditary cancer-predisposing syndrome,Juvenile polyposis syndrome	MedGen:C0027672,SNOMED CT:699346009,MedGen:C0345893,OMIM:,Orphanet:ORPHA329971,SNOMED CT:9273005
SMAD4	ENST00000342988	COSM988902	1	183887|NM_005359.5(SMAD4):c.21G>A (p.Thr7=)	Hereditary cancer-predisposing syndrome	MedGen:C0027672,SNOMED CT:699346009
SMAD4	ENST00000342988	COSM4728219	1	24799|NM_005359.5(SMAD4):c.354G>A (p.Ala118=)	Hereditary cancer-predisposing syndrome,Juvenile polyposis syndrome,not specified	MedGen:C0027672,SNOMED CT:699346009,MedGen:C0345893,OMIM:,Orphanet:ORPHA329971,SNOMED CT:9273005,MedGen:CN169374
SMARCA4	ENST00000429416	COSM4074044	1	212247|NM_001128849.1(SMARCA4):c.2967C>T (p.Pro989=)	Rhabdoid tumor predisposition syndrome 2,not specified	MedGen:C2750074,OMIM:613325,MedGen:CN169374
SMARCA4	ENST00000429416	COSM5158980	1	238371|NM_001128849.1(SMARCA4):c.1344C>T (p.Arg448=)	Rhabdoid tumor predisposition syndrome 2	MedGen:C2750074,OMIM:613325
SMARCA4	ENST00000429416	COSM5101685	1	238378|NM_001128849.1(SMARCA4):c.1476C>T (p.Ser492=)	Rhabdoid tumor predisposition syndrome 2	MedGen:C2750074,OMIM:613325
SMARCA4	ENST00000429416	COSM4580602	1	238379|NM_001128849.1(SMARCA4):c.1557C>T (p.Asn519=)	Rhabdoid tumor predisposition syndrome 2	MedGen:C2750074,OMIM:613325
SMARCA4	ENST00000429416	COSM990743	1	238386|NM_001128849.1(SMARCA4):c.2022G>A (p.Pro674=)	Rhabdoid tumor predisposition syndrome 2	MedGen:C2750074,OMIM:613325
SMARCA4	ENST00000429416	COSM4074042	1	238413|NM_001128849.1(SMARCA4):c.2697G>A (p.Thr899=)	Rhabdoid tumor predisposition syndrome 2	MedGen:C2750074,OMIM:613325
SMARCA4	ENST00000429416	COSM5021996	1	238418|NM_001128849.1(SMARCA4):c.2850C>T (p.Thr950=)	Rhabdoid tumor predisposition syndrome 2	MedGen:C2750074,OMIM:613325
SMARCA4	ENST00000429416	COSM5364882	2	238437|NM_001128849.1(SMARCA4):c.3798C>T (p.Ser1266=)	Rhabdoid tumor predisposition syndrome 2	MedGen:C2750074,OMIM:613325
SMARCA4	ENST00000429416	COSM3528433	1	238440|NM_001128849.1(SMARCA4):c.3918C>T (p.Ile1306=)	Rhabdoid tumor predisposition syndrome 2	MedGen:C2750074,OMIM:613325
SMARCA4	ENST00000429416	COSM2813800	3	238471|NM_001128849.1(SMARCA4):c.4425C>T (p.Arg1475=)	Rhabdoid tumor predisposition syndrome 2	MedGen:C2750074,OMIM:613325
SMARCA4	ENST00000429416	COSM2813804	1	238472|NM_001128849.1(SMARCA4):c.4434G>A (p.Pro1478=)	Rhabdoid tumor predisposition syndrome 2	MedGen:C2750074,OMIM:613325
SMARCA4	ENST00000429416	COSM3528451	1	238484|NM_001128849.1(SMARCA4):c.4788C>T (p.Ile1596=)	Rhabdoid tumor predisposition syndrome 2	MedGen:C2750074,OMIM:613325
STK11	ENST00000326873	COSM4645320	1	135929|NM_000455.4(STK11):c.945G>A (p.Pro315=)	Hereditary cancer-predisposing syndrome,Peutz-Jeghers syndrome,not specified	MedGen:C0027672,SNOMED CT:699346009,MedGen:C0031269,OMIM:175200,Orphanet:ORPHA2869,SNOMED CT:54411001,MedGen:CN169374
STK11	ENST00000326873	COSM29005	1	141192|NM_000455.4(STK11):c.816C>T (p.Tyr272=)	Hereditary cancer-predisposing syndrome,not specified	MedGen:C0027672,SNOMED CT:699346009,MedGen:CN169374
STK11	ENST00000326873	COSM4503800	1	183800|NM_000455.4(STK11):c.648C>T (p.Ser216=)	Hereditary cancer-predisposing syndrome,Peutz-Jeghers syndrome	MedGen:C0027672,SNOMED CT:699346009,MedGen:C0031269,OMIM:175200,Orphanet:ORPHA2869,SNOMED CT:54411001
STK11	ENST00000326873	COSM4494111	1	183890|NM_000455.4(STK11):c.426C>T (p.Ser142=)	Hereditary cancer-predisposing syndrome,Peutz-Jeghers syndrome	MedGen:C0027672,SNOMED CT:699346009,MedGen:C0031269,OMIM:175200,Orphanet:ORPHA2869,SNOMED CT:54411001
STK11	ENST00000326873	COSM1390397	1	184033|NM_000455.4(STK11):c.45C>T (p.Gly15=)	Hereditary cancer-predisposing syndrome	MedGen:C0027672,SNOMED CT:699346009
STK11	ENST00000326873	COSM1390421	1	184127|NM_000455.4(STK11):c.396C>T (p.Cys132=)	Hereditary cancer-predisposing syndrome,Peutz-Jeghers syndrome	MedGen:C0027672,SNOMED CT:699346009,MedGen:C0031269,OMIM:175200,Orphanet:ORPHA2869,SNOMED CT:54411001
STK11	ENST00000326873	COSM21381	1	184376|NM_000455.4(STK11):c.1050C>T (p.Asp350=)	Hereditary cancer-predisposing syndrome	MedGen:C0027672,SNOMED CT:699346009
STK11	ENST00000326873	COSM4580634	1	184691|NM_000455.4(STK11):c.1041G>A (p.Ala347=)	Hereditary cancer-predisposing syndrome,Peutz-Jeghers syndrome,not specified	MedGen:C0027672,SNOMED CT:699346009,MedGen:C0031269,OMIM:175200,Orphanet:ORPHA2869,SNOMED CT:54411001,MedGen:CN169374
STK11	ENST00000326873	COSM710012	1	185346|NM_000455.4(STK11):c.318G>A (p.Arg106=)	Hereditary cancer-predisposing syndrome	MedGen:C0027672,SNOMED CT:699346009
STK11	ENST00000326873	COSM5149758	1	185970|NM_000455.4(STK11):c.1044C>T (p.Asp348=)	Hereditary cancer-predisposing syndrome,Peutz-Jeghers syndrome	MedGen:C0027672,SNOMED CT:699346009,MedGen:C0031269,OMIM:175200,Orphanet:ORPHA2869,SNOMED CT:54411001
STK11	ENST00000326873	COSM1559506	1	93097|NM_000455.4(STK11):c.264C>A (p.Ile88=)	Hereditary cancer-predisposing syndrome,not specified	MedGen:C0027672,SNOMED CT:699346009,MedGen:CN169374
TMEM127	ENST00000258439	COSM148901	1	45824|NM_017849.3(TMEM127):c.621G>A (p.Ala207=)	Hereditary cancer-predisposing syndrome,not specified	MedGen:C0027672,SNOMED CT:699346009,MedGen:CN169374
TP53	ENST00000269305	COSM43904	12	177825|NM_000546.5(TP53):c.375G>A (p.Thr125=)	Hereditary cancer-predisposing syndrome,Li-Fraumeni syndrome	MedGen:C0027672,SNOMED CT:699346009,MedGen:C0085390,Orphanet:ORPHA524,SNOMED CT:428850001
TP53	ENST00000269305	COSM45126	1	182952|NM_000546.5(TP53):c.1014C>T (p.Phe338=)	Hereditary cancer-predisposing syndrome,Li-Fraumeni syndrome,not specified	MedGen:C0027672,SNOMED CT:699346009,MedGen:C0085390,Orphanet:ORPHA524,SNOMED CT:428850001,MedGen:CN169374
TP53	ENST00000269305	COSM984987	1	183952|NM_000546.5(TP53):c.30C>T (p.Val10=)	Hereditary cancer-predisposing syndrome,Li-Fraumeni syndrome	MedGen:C0027672,SNOMED CT:699346009,MedGen:C0085390,Orphanet:ORPHA524,SNOMED CT:428850001
TP53	ENST00000269305	COSM43940	1	184042|NM_000546.5(TP53):c.474C>T (p.Arg158=)	Hereditary cancer-predisposing syndrome,Li-Fraumeni syndrome	MedGen:C0027672,SNOMED CT:699346009,MedGen:C0085390,Orphanet:ORPHA524,SNOMED CT:428850001
TP53	ENST00000269305	COSM45198	1	184650|NM_000546.5(TP53):c.555C>T (p.Ser185=)	Hereditary cancer-predisposing syndrome	MedGen:C0027672,SNOMED CT:699346009
TP53	ENST00000269305	COSM5387432	1	186290|NM_000546.5(TP53):c.102C>G (p.Pro34=)	Hereditary cancer-predisposing syndrome	MedGen:C0027672,SNOMED CT:699346009
TP53	ENST00000269305	COSM4389343	1	230925|NM_000546.5(TP53):c.276C>T (p.Pro92=)	Hereditary cancer-predisposing syndrome	MedGen:C0027672,SNOMED CT:699346009
TP53	ENST00000269305	COSM45509	1	233700|NM_000546.5(TP53):c.321C>T (p.Tyr107=)	Hereditary cancer-predisposing syndrome	MedGen:C0027672,SNOMED CT:699346009
TP53	ENST00000269305	COSM44754	4	80709|NM_000546.5(TP53):c.672G>A (p.Glu224=)	Hereditary cancer-predisposing syndrome	MedGen:C0027672,SNOMED CT:699346009
TSC1	ENST00000298552	COSM5079518	1	137731|NM_000368.4(TSC1):c.1977G>A (p.Ala659=)	Hereditary cancer-predisposing syndrome,Tuberous sclerosis 1,not specified	MedGen:C0027672,SNOMED CT:699346009,MedGen:C1854465,OMIM:191100,MedGen:CN169374
TSC1	ENST00000298552	COSM3780674	1	184208|NM_000368.4(TSC1):c.3210G>A (p.Ala1070=)	Hereditary cancer-predisposing syndrome,Tuberous sclerosis 1	MedGen:C0027672,SNOMED CT:699346009,MedGen:C1854465,OMIM:191100
TSC1	ENST00000298552	COSM3763712	1	48768|NM_000368.4(TSC1):c.1335A>G (p.Glu445=)	Hereditary cancer-predisposing syndrome,Tuberous sclerosis syndrome,not specified	MedGen:C0027672,SNOMED CT:699346009,MedGen:C0041341,Orphanet:ORPHA805,SNOMED CT:7199000,MedGen:CN169374
TSC1	ENST00000298552	COSM3685526	1	48821|NM_000368.4(TSC1):c.1726T>C (p.Leu576=)	Hereditary cancer-predisposing syndrome,Malignant tumor of urinary bladder,Tuberous sclerosis 1,Tuberous sclerosis syndrome,not specified	MedGen:C0027672,SNOMED CT:699346009,MedGen:C0005684,OMIM:109800,Orphanet:ORPHA157980,SNOMED CT:399326009,MedGen:C1854465,OMIM:191100,MedGen:C0041341,Orphanet:ORPHA805,SNOMED CT:7199000,MedGen:CN169374
TSC2_ENST00000219476	ENST00000219476	COSM5485784	1	232698|NM_000548.4(TSC2):c.3936G>A (p.Val1312=)	Hereditary cancer-predisposing syndrome	MedGen:C0027672,SNOMED CT:699346009
TSC2_ENST00000219476	ENST00000219476	COSM5190009	1	49280|NM_000548.4(TSC2):c.3915G>A (p.Pro1305=)	Hereditary cancer-predisposing syndrome,Tuberous sclerosis syndrome,not specified	MedGen:C0027672,SNOMED CT:699346009,MedGen:C0041341,Orphanet:ORPHA805,SNOMED CT:7199000,MedGen:CN169374
TSC2_ENST00000219476	ENST00000219476	COSM4578785	1	49553|NM_000548.4(TSC2):c.3429C>T (p.Asp1143=)	Hereditary cancer-predisposing syndrome,Tuberous sclerosis 2,Tuberous sclerosis syndrome	MedGen:C0027672,SNOMED CT:699346009,MedGen:C1860707,OMIM:613254,MedGen:C0041341,Orphanet:ORPHA805,SNOMED CT:7199000
TSC2_ENST00000219476	ENST00000219476	COSM968430	1	49773|NM_000548.4(TSC2):c.2979G>A (p.Thr993=)	Hereditary cancer-predisposing syndrome,Tuberous sclerosis 2,Tuberous sclerosis syndrome,not specified	MedGen:C0027672,SNOMED CT:699346009,MedGen:C1860707,OMIM:613254,MedGen:C0041341,Orphanet:ORPHA805,SNOMED CT:7199000,MedGen:CN169374
TSC2_ENST00000219476	ENST00000219476	COSM4578787	1	65110|NM_000548.4(TSC2):c.4908C>T (p.Asp1636=)	Hereditary cancer-predisposing syndrome,Tuberous sclerosis 2,Tuberous sclerosis syndrome,not specified	MedGen:C0027672,SNOMED CT:699346009,MedGen:C1860707,OMIM:613254,MedGen:C0041341,Orphanet:ORPHA805,SNOMED CT:7199000,MedGen:CN169374
TSC2_ENST00000219476	ENST00000219476	COSM5342713	1	65148|NM_000548.4(TSC2):c.3225C>T (p.Thr1075=)	Hereditary cancer-predisposing syndrome,Tuberous sclerosis syndrome	MedGen:C0027672,SNOMED CT:699346009,MedGen:C0041341,Orphanet:ORPHA805,SNOMED CT:7199000
VHL	ENST00000256474	COSM25363	1	135951|NM_000551.3(VHL):c.183C>G (p.Pro61=)	Hereditary cancer-predisposing syndrome,Von Hippel-Lindau syndrome,not provided,not specified	MedGen:C0027672,SNOMED CT:699346009,MedGen:C0019562,OMIM:193300,Orphanet:ORPHA892,SNOMED CT:46659004,MedGen:CN221809,MedGen:CN169374
			470
Supplementary Data 3
