# Supplementary material for: A pan-cancer analysis of synonymous mutations
Source: Nat Commun. 2019 Jun 12;10:2569. doi: 10.1038/s41467-019-10489-2 (PMC6562042; doi:10.1038/s41467-019-10489-2)
Supplement: Supplementary file 6 — Supplementary Data 4 [file 41467_2019_10489_MOESM6_ESM.xlsx]

## Sheet: Data S4
Exonic Splicing Regulatory Motifs from RegRNA 2.0
Chang TH, Huang HY, Hsu JB, Weng SL, Horng JT, Huang HD: An enhanced computational platform for investigating the roles of regulatory RNA and for identifying functional RNA motifs. BMC bioinformatics 2013, 14 Suppl 2:S4
http://regrna2.mbc.nctu.edu.tw/AEDB/AEdbMotif_all.html
selected: Homo sapiens & Exon: 76 motifs (1 duplicate removed)
Type	Organism	Binding Factors	Sequence	Sequence Length
Exon enhancer	Homo sapiens, human		GATGAC	6
Exon enhancer	Homo sapiens, human	SFRS1 (ASF/SF2), TRA2A (hTra2alpha)	GAAAGAAGAAA	11
Exon enhancer	Homo sapiens, human		GAAGAAGA	8
Exon enhancer	Homo sapiens, human		ACCTACTCTAGCCCTGA	17
Exon enhancer	Homo sapiens, human		AGGGTGACC	9
Exon enhancer	Homo sapiens, human		TAAAGAAGAGGCCCAACAAAAAGAAGCGAAAG	32
Exon enhancer	Homo sapiens, human		AAGAAGAGG	9
Exon enhancer	Homo sapiens, human		AAGAAGCGAA	10
Exon enhancer	Homo sapiens, human		CACCTGGAAAGAAAAGGGATATGTCCAGCG	30
Exon enhancer	Homo sapiens, human		GAGACTTCAACAAGTTTCACACG	23
Exon enhancer	Homo sapiens, human	Tra2beta	TCTTAGCAACGTCCAG	16
Exon enhancer	Homo sapiens, human		GAGGAAGAGAAAAGGGCAGCAGAGGAGAGGCA	32
Exon enhancer	Homo sapiens, human	SRp55	GTGACCTGCTGCAG	14
Exon enhancer	Homo sapiens, human	SRp55	GACGGGGTGCAGCTGGCGGAAAGCAACCGCACCCGCATCACAGGGGAGGAGGTGGAGGTGCAGGACTCCGTG	72
Exon enhancer	Homo sapiens, human	YB-1	CAACCACAA	9
Exon enhancer	Homo sapiens, human	9G8, ASF/SF2, SRp20	GGAAGAAGATAAAGAC	16
Exon enhancer	Homo sapiens, human		AACACCT	7
Exon enhancer	Homo sapiens, human	PTB	TTTTTCCC	8
Exon enhancer	Homo sapiens, human	Tra2beta	AAGAAGAAG	9
Exon enhancer	Homo sapiens, human	ASF/SF2	AAGAGGA	7
Exon enhancer	Homo sapiens, human	SC35	TGCCGTT	7
Exon enhancer	Homo sapiens, human	ASF/SF2	GGACAA	6
Exon enhancer	Homo sapiens, human		TGGACCCAGAGGT	13
Exon enhancer	Homo sapiens, human	SC35	TGCTGTT	7
Exon enhancer	Homo sapiens, human		AAGAGATGGGCAAGGAGGTGGA	22
Exon enhancer	Homo sapiens, human	ASF/SF2	ATCCAGGAGGGGAACAGA	18
Exon enhancer	Homo sapiens, human	Htra2;?, hnRNP;G, SRp30c	AAGAAGGAAGG	11
Exon enhancer	Homo sapiens, human	9G8, SC35, ASF/SF2	GAAGAAGAA	9
Exon enhancer	Homo sapiens, human	9G8, SC35	AGAGGAAGGCGA	12
Exon enhancer	Homo sapiens, human	9G8, SC35	AGGAGCAGGGGACGAAG	17
Exon enhancer	Homo sapiens, human	SRp30a, SRp40,SRp55, SRp70	GAGGAAGAA	9
Exon enhancer	Homo sapiens, human	TRA2 BETA1	GAAAGAAT	8
Exon enhancer	Homo sapiens, human	tra2 beta1	GAAAGAAG	8
Exon enhancer	Homo sapiens, human	hnRNP G, Tra2	AAGTAACAA	9
Exon enhancer	Homo sapiens, human	TRA2 BETA1	GAAGAATGAAGAAA	14
Exon enhancer	Homo sapiens, human	SRp55	TTTTGCATGCTGAAACTTCTCAACCAGAAGAAAGGGCCTTCACAGTGTCCTTTATGTAAGAATGATATAACCAAAAG	77
Exon enhancer	Homo sapiens, human		AAGAAGC	7
Exon enhancer	Homo sapiens, human	TRA2 BETA1	GAAGAAGGAAA	11
Exon enhancer	Homo sapiens, human	SR protein	CAGACAA	7
Exon enhancer	Homo sapiens, human	SFRS1 (SF2/ASF)	CTGAGTT	7
Exon enhancer	Homo sapiens, human	SFRS1 (SF2/ASF)	AAGATGC	7
Exon enhancer	Homo sapiens, human		ATCAGGC	7
Exon enhancer	Homo sapiens, human	hnRNPG	AAGT	4
Exon enhancer	Homo sapiens, human	ASF/SF2, SC35	CGCAGGC	7
Exon enhancer	Homo sapiens, human	SC35	GGACCCGCAGGCTGCAA	17
Exon enhancer	Homo sapiens, human	SRp40	CAACAGCG	8
Exon enhancer	Homo sapiens, human	SF2/ASF, SC35	TGATGGAGA	9
Exon enhancer	Homo sapiens, human		GAAGAA	6
Exon enhancer	Homo sapiens, human		CCAGAAGGAAC	11
Exon enhancer	Homo sapiens, human	SRP55	TGCGGGACGATGTGCAGA	18
Exon enhancer	Homo sapiens, human	SR protein	GGTGGGCCAGCGCCTCC	17
Exon enhancer	Homo sapiens, human	SRp55	CTGCGGGACGATGTGCAGA	19
Exon enhancer	Homo sapiens, human	SFRS1 (SF2/ASF)	GGATAC	6
Exon silencer	Homo sapiens, human	SFRS1 (SF2/ASF), SFRS6 (SRp55), SFRS4 (SRp75)	TTAATTTCAAGA	12
Exon silencer	Homo sapiens, human		CAAGG	5
Exon silencer	Homo sapiens, human		ACTCGCA	7
Exon silencer	Homo sapiens, human		TGTCGATTCCA	11
Exon silencer	Homo sapiens, human		TTGGGAAAGCC	11
Exon silencer	Homo sapiens, human		AAGTTTCC	8
Exon silencer	Homo sapiens, human		ACCTGCACGCA	11
Exon silencer	Homo sapiens, human		TAAGTGTTCTGAGCTGGAGGAGGAGCTGAAGAATGTCACCAACAACCTCAAGTCTCTTGAGGCTCAGGCGGAGAAG	76
Exon silencer	Homo sapiens, human	Tra2beta	TCAAAGGATAATATCAAA	18
Exon silencer	Homo sapiens, human		TAGGGCAGGC	10
Exon silencer	Homo sapiens, human	PTB	TCTTTAGGTTCCCTTTCAATTCT	23
Exon silencer	Homo sapiens, human		GTGACCCCTTACCTACTCACACCACTGCATTCTCACCCGCAAGCACCTTTG	51
Exon silencer	Homo sapiens, human		AGTTCCA	7
Exon silencer	Homo sapiens, human	hnRNP A1	TAGACA	6
Exon silencer	Homo sapiens, human	37 Kd protein	CCAAGTCAAAATTTAC	16
Exon silencer	Homo sapiens, human		AATGTG	6
Exon silencer	Homo sapiens, human		TATTTATT	8
Exon silencer	Homo sapiens, human		TTAAGGT	7
Exon silencer	Homo sapiens, human		TGAGACC	7
Exon silencer	Homo sapiens, human		GAGATGTGATGAAGGAGATGGGAGG	25
Exon silencer	Homo sapiens, human	SRP55	CTTCGCTGTCGGC	13
Exon silencer	Homo sapiens, human	hnRNP A1	TAGG	4
Exon silencer	Homo sapiens, human	SRp55	CTTCGCTGTCGG	12
Exonic Splicing Regulatory Motifs from SpliceAidF
Giulietti M, Piva F, D'Antonio M, D'Onorio De Meo P, Paoletti D, Castrignanò T, D'Erchia AM, Picardi E, Zambelli F, Principato G, Pavesi G, Pesole G: SpliceAid-F: a database of human splicing factors and their RNA-binding sites. Nucleic Acids Res. 2013 Jan 1;41(D1):D125-31.
http://srv00.recas.ba.infn.it/SpliceAidF/
selected: Homo sapiens & Exon: 111 motifs (142 duplicates removed and information merged)
Type	Organism	Binding Factors	Sequence	Sequence Length [nt]	Score	Times listed in SpliceAidF
ESE	Homo sapiens, human	9G8	TGGACAA	7	5	1
ESE	Homo sapiens, human	FMRP	AAGAGAGGGAGAGCTTCCTGCGCAGAGGAGACGGACGGCGGCGTGGAGGGGGAGGAAGAGGACAAGGAGGAAGAGGACGTGGAGGAGGCTTCAAAGGAAAC	101	10	1
ESE	Homo sapiens, human	FMRP	GAAGAGGACAAGGAGGAAGAGGACGTGGAGGAGGC	35	5	1
ESE	Homo sapiens, human	FMRP	GGAGGAAGAGGACAAGGAGGAAGAGGACGTGGAGGAGGCTTCAAA	45	5	1
ESE	Homo sapiens, human	hnRNP A1	GAGGAAG	7	5	1
ESE	Homo sapiens, human	hnRNP F	GGGATGGGGTAAACTGGGG	19	5	1
ESE	Homo sapiens, human	HTra2beta1	AAGAAGAAG	9	9	1
ESE	Homo sapiens, human	HTra2beta1	AATAAGAAG	9	5	1
ESE	Homo sapiens, human	SC35	AGCTGTT	7	5	1
ESE	Homo sapiens, human	SC35	TGCTGTT	7	5	1
ESE	Homo sapiens, human	SF2/ASF	TATTACGGAAT	11	5	1
ESE	Homo sapiens, human	SF2/ASF	TGCAGATGCTGAGTTTGTGT	20	3	1
ESE	Homo sapiens, human	SF2/ASF	CGGAAGA	7	5	1
ESE	Homo sapiens, human	SF2/ASF	CAGACAG	7	5	1
ESE	Homo sapiens, human	SF2/ASF	TATGGAGGATTCACTGTACAGAATGAAGCCAACAAA	36	5	1
ESE	Homo sapiens, human	SF2/ASF	GCACCTGATGGTGAAGAAGACACTGCAGAGC	31	8	1
ESE	Homo sapiens, human	SF2/ASF	ATCCAGGAGGGGAACAGA	18	5	1
ESE	Homo sapiens, human	SF2/ASF	ACGCCCTCTGCTGGAACTGA	20	5	1
ESE	Homo sapiens, human	SF2/ASF	CAGACAA	7	5	1
ESE	Homo sapiens, human	SRp30c	TGAGTCGGATCGCAGCTTGGATGGCCAC	28	5	1
ESE	Homo sapiens, human	SRp30c	AGGAG	5	5	1
ESE	Homo sapiens, human	SRp55	TGCGGA	6	5	1
ESE	Homo sapiens, human	SRp55	TGTGGA	6	5	1
ESE	Homo sapiens, human	YB-1	CAACCACACCAC	12	5	1
ESE	Homo sapiens, human	YB-1	ACCACACAAAACA	13	5	1
ESE	Homo sapiens, human	YB-1	CAACCACAA	9	5	1
ESE	Homo sapiens, human	YB-1	ACAAC	5	5	1
ESE	Homo sapiens, human	YB-1	CATC	4	10	1
ESE;ESE	Homo sapiens, human	hnRNP M;hnRNP M	GAAGGAA	7	5;5	2
ESE;ESE	Homo sapiens, human	HTra2beta1;HTra2beta1	AGAAGGAAGG	10	3;3	2
ESE;ESE	Homo sapiens, human	HTra2beta1;HTra2beta1	GAATTA	6	5;5	2
ESE;ESE;ESE	Homo sapiens, human	9G8;SC35;SF2/ASF	AGAGGAAGGCGA	12	7;7;2	3
ESE;ESE;ESE	Homo sapiens, human	9G8;SC35;SF2/ASF	AGGAGCAGGGGACGAAG	17	10;7;2	3
ESE;ESE;ESE	Homo sapiens, human	9G8;SC35;SF2/ASF	GAAGAAGAA	9	5;5;5	3
ESE;ESE;ESE;ESE	Homo sapiens, human	9G8;SF2/ASF;SRp20;SRp40	GGAAGAAGATAAAGAC	16	8;5;3;3	4
ESE;ESE;ESE;ESE	Homo sapiens, human	HTra2beta1;HTra2beta1;PSF;PSF	GAAGGA	6	5;5;5;5	4
ESE;ESE;ESE;ESE;ESE	Homo sapiens, human	SC35;SF2/ASF;SRp40;SRp55;SRp75	GAAGAAGA	8	5;5;5;5;5	5
ESS	Homo sapiens, human	hnRNP A1	CTTAG	5	-5	1
ESS	Homo sapiens, human	hnRNP A1	CTGAG	5	-5	1
ESS	Homo sapiens, human	hnRNP A1	TAGGA	5	-5	1
ESS	Homo sapiens, human	hnRNP A1	TAGTTAG	7	-5	1
ESS	Homo sapiens, human	hnRNP A1	TAGGGC	6	-6	1
ESS	Homo sapiens, human	hnRNP A1	TAGGGCAGGC	10	-6	1
ESS	Homo sapiens, human	hnRNP A1	CGTAGGTC	8	-5	1
ESS	Homo sapiens, human	hnRNP C	TGGATTTTTTTCGGGTA	17	-5	1
ESS	Homo sapiens, human	hnRNP L	CACTGCTTTCTCACCCGCTAGCG	23	-2	1
ESS	Homo sapiens, human	hnRNP LL	CAGACGACA	9	-4	1
ESS	Homo sapiens, human	HuD	ATACGTATATTTTTATTTTATTTTTTT	27	-8	1
ESS	Homo sapiens, human	HuD	ATATTTATATCGCTATTTTATTTTTTT	27	-7	1
ESS	Homo sapiens, human	HuD	ATATTTATATTTTTATGCTATTTTTTT	27	-6	1
ESS	Homo sapiens, human	QKI	CTAAT	5	-10	1
ESS	Homo sapiens, human	QKI	CGAGT	5	-3	1
ESS	Homo sapiens, human	RBM25	CGGGCA	6	-5	1
ESS	Homo sapiens, human	Sam68	TTTTA	5	-5	1
ESS	Homo sapiens, human	SAP155	GAGGGAGGCAGGCGACGAG	19	-5	1
ESS	Homo sapiens, human	SC35	GATTGATG	8	-5	1
ESS	Homo sapiens, human	SC35	GATTCCCT	8	-5	1
ESS	Homo sapiens, human	SRp20	TTCTTCATCC	10	-5	1
ESS	Homo sapiens, human	SRp40	ATAAAGG	7	-5	1
ESS;ESS	Homo sapiens, human	hnRNP I (PTB);hnRNP L	CCACGCACGCAGACTCGCAG	20	-2;-5	2
ESS;ESS	Homo sapiens, human	hnRNP I (PTB);hnRNP L	CACGCAGACATTCAGCGGCT	20	-2;-5	2
ESS;ESS	Homo sapiens, human	hnRNP L;hnRNP LL	CACTGCAGTGTCACCCGCAAGCA	23	-2;-2	2
ESS;ESS	Homo sapiens, human	hnRNP L;hnRNP LL	TAGAGCCAGCAGCTTTCCTAGA	22	-2;-10	2
ESS;ESS	Homo sapiens, human	hnRNP L;hnRNP LL	CAGCTCCAAGACGACCATCAGAGCGAAGACC	31	-1;-4	2
ESS;ESS	Homo sapiens, human	hnRNP L;hnRNP LL	CACACCACTGCATTCTCACCCGCAAGCACC	30	-2;-10	2
ESS;ESS	Homo sapiens, human	hnRNP L;hnRNP LL	TACAGCCAGCACCTTTCCTACA	22	-2;-10	2
ESS;ESS	Homo sapiens, human	hnRNP L;hnRNP LL	CACACCACA	9	-2;-10	2
ESS;ESS	Homo sapiens, human	hnRNP L;hnRNP LL	CACCTCCAACACCACCATCACAGCGAACACC	31	-2;-10	2
ESS;ESS	Homo sapiens, human	hnRNP A1;hnRNP L	TAAACTACGCGACCTAGAGGAGGAGCTGAAAATTGTTA	38	-5;-5	2
ESS;ESS	Homo sapiens, human	hnRNP A1;hnRNP L	TAAATGTGGGGACCTAGAGGAGGAGCTGAAAATTGTTA	38	-5;-5	2
ESS;ESS	Homo sapiens, human	hnRNP F;hnRNP H1	GGGGAATATACGTGCTTGGCGGGTAATTCTATTGGGA	37	-5;-5	2
ESS;ESS;ESS	Homo sapiens, human	hnRNP L;hnRNP L;hnRNP LL	CACTGGATTCTCACCCGGAAGTA	23	-2;-2;-2	3
ESS;ESS;ESS	Homo sapiens, human	hnRNP F;hnRNP H1;hnRNP H2	TGGGGT	6	-5;-5;-5	3
ESS;ESS;ESS	Homo sapiens, human	DAZAP1;hnRNP A1;hnRNP A2/B1	TGCAGATGGTTAGTTTGTGT	20	-10;-10;-10	3
ESS;ESS;ESS	Homo sapiens, human	hnRNP H1;hnRNP H2;hnRNP H3	TGGGG	5	-5;-5;-5	3
ESS;ESS;ESS	Homo sapiens, human	hnRNP H1;hnRNP H2;hnRNP H3	GGGGG	5	-5;-5;-5	3
ESS;ESS;ESS	Homo sapiens, human	hnRNP H1;hnRNP H2;hnRNP H3	GGGGT	5	-5;-5;-5	3
ESS;ESS;ESS	Homo sapiens, human	hnRNP H1;hnRNP H2;hnRNP H3	TGGGA	5	-5;-5;-5	3
ESS;ESS;ESS	Homo sapiens, human	hnRNP I (PTB);hnRNP I (PTB);HuR	TTTGTCTTCTTCTTTT	16	-5;-5;-5	3
ESS;ESS;ESS;ESS	Homo sapiens, human	hnRNP I (PTB);hnRNP L;hnRNP LL;PSF	CCACGCACGCAGACTCGCAGACGCCCTCTGCTGGAACTGACACGCAGACATTCAGCGGCT	60	-1;-5;-1;-5	4
ESS;ESS;ESS;ESS	Homo sapiens, human	hnRNP E1;hnRNP E2;hnRNP I (PTB);hnRNP L	TCCACTTTCAAGTGACCCCTTACCTACTCACACCACTGGATTCTCACCCGGAAGTACCTT	60	-2;-2;-2;-2	4
ESS;ESS;ESS;ESS	Homo sapiens, human	hnRNP E1;hnRNP E2;hnRNP I (PTB);hnRNP L	TCCACTTTCAAGTGACCCCTTACCTACTCACACCACTGCATTCTCACCCGCAAGCACCTT	60	-5;-5;-5;-5	4
ESS;ESS;ESS;ESS	Homo sapiens, human	hnRNP F;hnRNP H1;hnRNP H2;hnRNP H3	AGGGA	5	-8;-8;-8;-8	4
ESS;ESS;ESS;ESS	Homo sapiens, human	hnRNP F;hnRNP H1;hnRNP H2;hnRNP H3	CGGGA	5	-4;-4;-4;-4	4
ESS;ESS;ESS;ESS	Homo sapiens, human	hnRNP F;hnRNP H1;hnRNP H2;hnRNP H3	GGGGA	5	-5;-5;-5;-5	4
ESS;ESS;ESS;ESS;ESS;ESS	Homo sapiens, human	hnRNP A1;hnRNP F;hnRNP H1;hnRNP H2;hnRNP H3;SC35	GGAGGA	6	-5;-5;-5;-5;-5;-5	6
ESS;ESS;ESS;ESS;ESS;ESS	Homo sapiens, human	hnRNP A1;hnRNP F;hnRNP H1;hnRNP H2;hnRNP H3;hnRNP L	CAGAAGGGGAGGGGTTCCA	19	-7;-10;-3;-3;-3;-6	6
ESS;ESS;ESS;ESS;ESS;ESS;ESS;ESS;ESS;ESS;ESS;ESS;ESS	Homo sapiens, human	hnRNP D;hnRNP D;hnRNP E2;hnRNP I (PTB);hnRNP K;hnRNP K;hnRNP L;hnRNP L;hnRNP L;hnRNP LL;hnRNP LL;PSF;PSF	CACTGCATTCTCACCCGCAAGCA	23	-5;-5;-5;-5;-5;-5;-5;-5;-5;-5;-5;-5;-5	13
ESE;ESS	Homo sapiens, human	HTra2beta1;SRp54	AAGAAG	6	5;-5	2
ESE;ESS	Homo sapiens, human	SF2/ASF;SRp20	GTTGGACAAATGTACGGTAAGGATATAACCTCCCGGGGCAAAGACAAGCCGATTGCC	57	1;-10	2
ESE;ESS	Homo sapiens, human	SF2/ASF;SRp20	GTTGGAGAAACGTACGGCAAGGATATAACCTCCCGGGGCAAAGACAAGCCGATTGCC	57	10;-1	2
ESE;ESS	Homo sapiens, human	SF2/ASF;SRp20	GTTGGAGAAACGTACGGTAAGGATATAACCTCCCGGGGCAAAGACAAGCCGATTGCC	57	10;-10	2
ESS;ESE	Homo sapiens, human	hnRNP A1;SF2/ASF	GGTTTCAGACAAAATCA	17	-5;10	2
ESS;ESE	Homo sapiens, human	hnRNP C2;SF2/ASF	GCATAC	6	-5;2	2
ESS;ESE	Homo sapiens, human	hnRNP C2;SF2/ASF	GGATTC	6	-4;7	2
ESS;ESE	Homo sapiens, human	hnRNP C2;SF2/ASF	GGGTAC	6	-7;2	2
ESS;ESE	Homo sapiens, human	hnRNP C2;SF2/ASF	GGATAT	6	-5;5	2
ESS;ESE	Homo sapiens, human	hnRNP C2;SF2/ASF	GGATAC	6	-5;5	2
ESS;ESE;ESE	Homo sapiens, human	hnRNP A1;HTra2beta1;SF2/ASF	CAAAAAGAACGAAGGTGCTCACAT	24	-4;10;4	3
ESS;ESE;ESE	Homo sapiens, human	hnRNP A1;HTra2beta1;SF2/ASF	CAAAAAGAAGGAAGGTGCTCACAT	24	-10;10;10	3
ESS;ESS;ESE;ESE	Homo sapiens, human	hnRNP A1;hnRNP U;SF2/ASF;SRp55	CTGATTTGTATTTATTAGACTC	22	-5;-5;2;1	4
ESS;ESS;ESE;ESE	Homo sapiens, human	hnRNP A1;hnRNP U;SF2/ASF;SRp55	AACAGAAAAAGAAATATTT	19	-5;-5;2;2	4
ESS;ESS;ESS;ESE	Homo sapiens, human	DAZAP1;hnRNP A1;hnRNP A2/B1;YB-1	AGAAC	5	-5;-5;-5;2	4
ESS;ESS;ESS;ESE	Homo sapiens, human	DAZAP1;hnRNP A1;hnRNP A2/B1;SF2/ASF	TGCAGATGCTTAGTTTGTGT	20	-8;-8;-8;3	4
ESS;ESS;ESS;ESS;ESE	Homo sapiens, human	DAZAP1;hnRNP A1;hnRNP A2/B1;hnRNP U;SRp55	TTAGACTCCCCTTTTGGATACCTAGATGTTTTAACA	36	-5;-5;-5;-5;5	5
ESS;ESS;ESS;ESS;ESE	Homo sapiens, human	DAZAP1;hnRNP A1;hnRNP A2/B1;hnRNP U;SRp55	TTAGACTCTCCTTTTGGGTACCTAGATGTTTTAACA	36	-5;-5;-5;-5;5	5
ESS;ESS;ESS;ESS;ESE	Homo sapiens, human	DAZAP1;hnRNP A1;hnRNP A2/B1;hnRNP U;SRp55	TTAGACTCTCCTTTTGGATATCTAGATGTTTTAACA	36	-5;-5;-5;-5;5	5
ESS;ESS;ESS;ESS;ESE	Homo sapiens, human	DAZAP1;hnRNP A1;hnRNP A2/B1;hnRNP U;SRp55	TTAGACTCTCCTTTTGGATACCTAGATGTTTTAACA	36	-5;-5;-5;-5;5	5
ESS;ESS;ESS;ESS;ESE	Homo sapiens, human	DAZAP1;hnRNP A1;hnRNP A2/B1;hnRNP U;SRp55	TTAGACTCTCCTTTTGCATACCTAGATGTTTTAACA	36	-5;-5;-5;-5;5	5
ESS;ESS;ESS;ESS;ESE	Homo sapiens, human	DAZAP1;hnRNP A1;hnRNP A2/B1;hnRNP U;SRp55	TTAGACTCTCCTTTTGGATTCCTAGATGTTTTAACA	36	-5;-5;-5;-5;5	5
ESS;ESS;ESS;ESS;ESS;ESE	Homo sapiens, human	hnRNP A1;hnRNP F;hnRNP H1;hnRNP H2;hnRNP H3;SF2/ASF	AAGGTG	6	-5;-5;-5;-5;-5;2	6
Supplementary Data 4
