# Supplementary material for: A pan-cancer analysis of synonymous mutations
Source: Nat Commun. 2019 Jun 12;10:2569. doi: 10.1038/s41467-019-10489-2 (PMC6562042; doi:10.1038/s41467-019-10489-2)
Supplement: Supplementary file 7 — Supplementary Data 5 [file 41467_2019_10489_MOESM7_ESM.xlsx]

## Sheet: Data S5
Supplementary Data 5							RegRNA 2.0, duplicate removed (76 motifs in total)				SpliceAidF, duplicates removed & information merged (111 motifs in total)
Mutation ID	Transcript ID	Gene Name	Mutation nt	SynMICdb Score	Exon Type	Distance	RegRNA 2.0				SpliceAidF						Any ESE or ESS Change
					First (1) / Internal (2) / Last Exon (3) / Monoexonic (4)	to closest exon boundary [nt]	15338	12504	9034	7532	22162	38218	36012	41331	7709	8577	146948
							ESE		ESS		ESE		ESS		ESE & ESS
							Gain	Loss	Gain	Loss	Gain	Loss	Gain	Loss	Gain	Loss	Any
COSM1000009	ENST00000339313	SIGLEC10	c.321C>T	-2.24089	3	260	0	0	0	0	0	0	0	0	0	0	0
COSM1000015	ENST00000321424	SIGLEC8	c.1401C>T	-0.777287	3	155	0	0	0	0	0	0	0	0	0	0	0
COSM1000017	ENST00000321424	SIGLEC8	c.1341T>C	-1.43143	3	95	0	0	0	0	0	0	0	0	0	0	0
COSM1000021	ENST00000321424	SIGLEC8	c.819C>T	-2.39149	2	37	0	0	0	0	0	0	0	0	0	0	0
COSM1000024	ENST00000321424	SIGLEC8	c.723C>T	-1.96084	2	11	0	0	0	0	0	0	0	0	0	0	0
COSM1000026	ENST00000321424	SIGLEC8	c.534C>A	-0.824691	2	79	0	0	0	0	0	0	0	0	0	0	0
COSM1000034	ENST00000451626	CEACAM18	c.318T>C	-0.736184	2	83	0	0	0	0	0	0	0	0	0	0	0
COSM1000040	ENST00000451626	CEACAM18	c.417G>A	-0.543626	2	166	0	0	0	0	0	0	0	0	0	0	0
COSM1000044	ENST00000451626	CEACAM18	c.543C>T	-1.22837	2	40	0	0	0	0	0	0	0	0	0	0	0
COSM1000058	ENST00000291707	SIGLEC12	c.1188C>A	-1.08975	2	52	0	0	0	0	0	0	0	0	0	0	0
COSM1000067	ENST00000291707	SIGLEC12	c.9G>A	0.21524	1	47	0	0	0	0	0	0	0	0	0	0	0
COSM1000068	ENST00000291707	SIGLEC12	c.6A>G	-1.54852	1	44	0	0	0	0	0	0	0	0	0	0	0
COSM1000069	ENST00000425629	SIGLEC6	c.1332T>C	-0.18411	3	143	0	0	0	0	0	0	1	1	0	0	1
COSM1000073	ENST00000425629	SIGLEC6	c.1089T>C	-1.25713	2	18	0	0	0	0	0	0	0	0	0	0	0
COSM1000083	ENST00000425629	SIGLEC6	c.390C>T	-0.554741	2	38	0	0	0	0	0	0	0	0	0	0	0
COSM1000089	ENST00000262259	ZNF175	c.19T>C	-0.674004	3	199	0	0	0	0	0	0	0	0	0	0	0
COSM1000095	ENST00000262259	ZNF175	c.1056G>A	0.0466944	3	761	0	0	0	0	0	0	0	0	0	0	0
COSM1000097	ENST00000262259	ZNF175	c.1269A>G	-0.382491	3	974	0	0	0	1	0	0	0	0	0	0	1
COSM1000106	ENST00000262259	ZNF175	c.1902A>G	-1.06842	3	1607	0	0	0	0	0	0	0	0	0	0	0
COSM1000109	ENST00000357368	PTPRS	c.5439C>T	0.838837	2	49	0	0	0	0	0	1	0	0	0	0	1
COSM1000121	ENST00000357368	PTPRS	c.5031C>T	1.61962	2	25	0	0	0	0	0	0	0	0	0	0	0
COSM1000123	ENST00000357368	PTPRS	c.4971C>T	-0.59802	2	85	0	0	0	0	0	0	0	0	0	0	0
COSM1000125	ENST00000357368	PTPRS	c.4845C>T	0.052856	2	75	0	0	0	0	0	0	0	0	0	0	0
COSM1000129	ENST00000429354	SIGLEC5	c.1365C>T	-0.405032	2	18	0	0	0	0	0	0	0	0	0	0	0
COSM1000131	ENST00000429354	SIGLEC5	c.957G>A	-0.194864	2	41	0	0	0	0	0	0	0	0	0	0	0
COSM1000132	ENST00000429354	SIGLEC5	c.507C>T	-1.59536	2	85	0	0	0	0	0	0	0	0	0	0	0
COSM1000133	ENST00000429354	SIGLEC5	c.381A>G	-0.298028	2	41	1	0	0	0	0	0	0	0	0	0	1
COSM1000134	ENST00000429354	SIGLEC5	c.378A>C	-0.92485	2	44	0	0	0	0	0	0	0	0	0	0	0
COSM1000140	ENST00000360844	SIGLEC14	c.766C>T	-0.953103	2	11	0	0	0	0	0	0	0	1	0	0	1
COSM1000141	ENST00000358133	ENSG00000197865	c.745C>T		2	11
COSM1000142	ENST00000360844	SIGLEC14	c.708A>G	0.017183	2	7	0	0	0	0	0	0	0	0	0	0	0
COSM1000145	ENST00000360844	SIGLEC14	c.537C>A	0.162053	2	115	0	0	0	0	0	0	0	0	0	0	0
COSM1000146	ENST00000358133	ENSG00000197865	c.537C>A		2	115
COSM1000147	ENST00000360844	SIGLEC14	c.501A>C	0.128752	2	79	0	0	0	0	0	0	0	0	0	0	0
COSM1000148	ENST00000358133	ENSG00000197865	c.501A>C		2	79
COSM1000160	ENST00000357368	PTPRS	c.3693C>T	-1.79782	2	73	0	0	0	0	0	0	0	0	0	0	0
COSM1000167	ENST00000222115	HAS1	c.1395G>A	0.66643	3	333	0	0	0	0	0	0	0	0	0	0	0
COSM1000169	ENST00000222115	HAS1	c.1125G>A		3	63	0	0	0	0	0	0	0	0	0	0	0
COSM1000176	ENST00000222115	HAS1	c.519G>A	1.5446	1	184	0	0	0	0	0	0	0	0	0	0	0
COSM1000179	ENST00000304748	FPR1	c.942C>T	-0.208647	3	882	0	0	0	0	0	0	0	0	0	0	0
COSM1000182	ENST00000304748	FPR1	c.300C>T	-1.94844	3	310	0	0	0	0	0	0	0	0	0	0	0
COSM1000184	ENST00000304748	FPR1	c.279C>T	-1.17232	3	289	0	0	0	0	0	0	0	0	0	0	0
COSM1000188	ENST00000340023	FPR2	c.657C>A	0.436371	3	671	0	0	0	0	0	1	0	0	0	0	1
COSM1000189	ENST00000340023	FPR2	c.684C>T	-0.0833477	3	698	0	0	0	0	0	0	0	0	0	0	0
COSM1000192	ENST00000357368	PTPRS	c.2139C>T	0.0509633	2	17	0	0	0	0	0	0	0	0	0	0	0
COSM1000201	ENST00000339223	FPR3	c.702T>A	1.29604	3	712	0	0	0	0	0	0	0	0	0	0	0
COSM1000232	ENST00000357368	PTPRS	c.1194C>T	-1.74162	2	205	0	0	0	0	0	0	0	0	0	0	0
COSM1000236	ENST00000293471	ZNF613	c.105C>T	-0.349649	2	37	0	0	0	0	0	0	0	0	0	0	0
COSM1000237	ENST00000293471	ZNF613	c.132C>T	0.757179	2	10	0	0	0	0	0	0	0	0	0	0	0
COSM1000253	ENST00000357368	PTPRS	c.888C>T	-1.11282	2	101	0	0	1	0	0	0	0	0	0	0	1
COSM1000255	ENST00000357368	PTPRS	c.822A>G	-0.666578	2	103	0	0	0	0	0	0	0	0	0	0	0
COSM1000262	ENST00000243644	ZNF350	c.1392G>T	1.22173	3	719	0	0	0	0	0	0	0	0	0	0	0
COSM1000284	ENST00000376716	ZNF615	c.2154G>A	-0.577413	3	1591	0	0	0	0	0	0	0	0	0	0	0
COSM1000285	ENST00000354939	ZNF432	c.2187G>A		3	1591
COSM1000286	ENST00000376716	ZNF615	c.2127A>T	-0.166854	3	1618	0	0	0	0	0	0	0	0	0	0	0
COSM1000287	ENST00000354939	ZNF432	c.2160A>T		3	1618
COSM1000288	ENST00000376716	ZNF615	c.2055C>T	-1.14493	3	1690	0	0	0	0	0	0	1	1	0	0	1
COSM1000289	ENST00000354939	ZNF432	c.2088C>T		3	1690
COSM1000312	ENST00000376716	ZNF615	c.100C>A	-0.203811	2	43	0	0	0	0	0	0	1	1	0	0	1
COSM1000313	ENST00000354939	ZNF432	c.100C>A		2	43
COSM1000319	ENST00000270649	ZNF614	c.1143C>T	-0.522412	3	904	0	0	0	0	0	0	0	0	0	0	0
COSM1000340	ENST00000359973	ZNF841	c.930A>C		3	810
COSM1000364	ENST00000330123	ZNF616	c.2136T>C	0.639075	3	1938	0	0	0	0	0	0	0	0	0	0	0
COSM1000365	ENST00000330123	ZNF616	c.2103T>C	0.156649	3	1963	0	0	0	0	0	0	0	0	0	0	0
COSM1000414	ENST00000322146	ZNF836	c.999T>C	0.178403	3	856	0	0	0	0	0	0	1	0	0	0	1
COSM1000447	ENST00000322088	PPP2R1A	c.894G>A	3.67848	2	28	0	0	0	0	0	0	0	0	0	0	0
COSM1000448	ENST00000322088	PPP2R1A	c.993G>A	3.73246	2		0	0	0	1	0	1	0	0	0	0	1
COSM1000449	ENST00000322088	PPP2R1A	c.1455G>A	1.99403	2	63	1	0	0	1	0	0	0	0	0	0	1
COSM1000451	ENST00000357368	PTPRS	c.309C>T	0.658954	2	71	0	0	1	0	0	0	0	0	0	0	1
COSM1000455	ENST00000439461	ZNF766	c.441G>A	-1.12409	3	167	0	0	0	0	0	0	0	0	0	0	0
COSM100046	ENST00000349496	CTNNB1	c.126A>G	4.45631	1	115	0	0	0	0	0	0	0	0	0	0	0
COSM1000469	ENST00000439461	ZNF766	c.1266G>A	-1.94873	3	992	0	0	0	0	0	0	0	0	0	0	0
COSM1000492	ENST00000468240	ZNF480	c.1068G>A	-1.17012	3	740	0	0	0	0	0	0	0	0	0	0	0
COSM1000502	ENST00000468240	ZNF480	c.1401G>A	-1.46747	3	1073	0	1	0	0	0	0	0	0	0	0	1
COSM1000513	ENST00000327920	ZNF610	c.396T>C	-0.429054	3	77	0	0	0	0	0	1	0	0	0	0	1
COSM1000518	ENST00000327920	ZNF610	c.1041T>C	-0.444283	3	703	0	0	0	0	0	0	0	0	0	0	0
COSM1000529	ENST00000422689	ZNF880	c.906C>T	0.831481	3	638	0	0	0	1	0	0	0	0	0	0	1
COSM1000533	ENST00000360465	ZNF528	c.147C>A	-0.890596	2	5	0	0	0	0	0	0	0	0	0	0	0
COSM1000537	ENST00000360465	ZNF528	c.582C>A	0.616444	4	1831	0	0	0	0	0	0	0	0	0	0	0
COSM1000542	ENST00000360465	ZNF528	c.1335G>A	-1.12047	4	2225	0	0	0	0	0	0	0	0	0	0	0
COSM1000554	ENST00000332323	ZNF534	c.504C>T	-2.23947	3	194	0	0	0	0	0	0	0	0	0	0	0
COSM1000557	ENST00000332323	ZNF534	c.843A>G	-0.812054	3	533	0	0	0	0	0	0	0	0	0	0	0
COSM1000559	ENST00000332323	ZNF534	c.1056T>C	-1.65521	3	746	0	0	0	0	0	0	0	0	0	0	0
COSM1000564	ENST00000332323	ZNF534	c.1327C>T	-1.81598	3	698	0	0	0	0	0	0	1	1	0	0	1
COSM1000565	ENST00000332323	ZNF534	c.1629C>A	-1.0985	3	396	0	0	0	0	0	0	0	0	0	0	0
COSM1000573	ENST00000421239	ENSG00000221895	c.711C>T	0.508564	3	521	0	0	0	0	0	0	0	0	0	0	0
COSM1000576	ENST00000421239	ENSG00000221895	c.903C>A	-1.09076	3	713	0	0	0	0	0	0	0	0	0	0	0
COSM1000582	ENST00000359798	ZNF808	c.597G>A	-0.342418	3	407	0	0	0	1	0	0	0	0	0	0	1
COSM1000591	ENST00000359798	ZNF808	c.1755T>C	-0.197942	3	1565	0	0	0	0	0	1	0	0	0	0	1
COSM1000599	ENST00000359798	ZNF808	c.2382G>A	0.0364733	3	1038	0	0	0	0	0	0	0	0	0	0	0
COSM1000600	ENST00000391785	ZNF701	c.12T>C	-1.08829	2	3	0	0	0	0	0	0	0	0	0	0	0
COSM1000604	ENST00000391785	ZNF701	c.657G>A	-1.16904	3	515	1	0	0	0	0	0	0	0	0	0	1
COSM1000616	ENST00000301096	ZNF83	c.699C>T	-2.22398	3	931	0	0	0	0	0	0	0	0	0	0	0
COSM1000623	ENST00000319783	ZNF611	c.1869G>A	-0.0415767	3	1678	0	1	0	0	0	0	0	0	0	0	1
COSM1000645	ENST00000338230	ZNF600	c.1005T>C	1.56482	3	1021	0	0	0	0	0	0	0	0	0	0	0
COSM1000646	ENST00000338230	ZNF600	c.801T>C	0.516325	3	817	0	0	0	0	0	0	0	0	0	0	0
COSM1000650	ENST00000338230	ZNF600	c.432G>A	-0.778904	3	448	0	0	0	0	0	0	0	0	0	0	0
COSM1000652	ENST00000360272	ZNF28	c.1992A>G		3	2008
COSM1000656	ENST00000360272	ZNF28	c.1293A>G		3	1309
COSM1000660	ENST00000360272	ZNF28	c.1125A>G	-0.495178	3	1141	0	0	0	0	0	0	0	0	0	0	0
COSM1000662	ENST00000360272	ZNF28	c.360A>G		3	376
COSM1000667	ENST00000243639	ZNF468	c.1008C>T	-0.941904	3	865	0	0	0	0	0	0	0	0	0	0	0
COSM1000672	ENST00000243639	ZNF468	c.36C>T	-0.608096	2	20	0	0	0	0	0	0	0	0	0	0	0
COSM1000674	ENST00000391781	ZNF320	c.1239C>T	-1.5909	3	1096	0	0	0	0	0	0	0	0	0	0	0
COSM1000678	ENST00000391781	ZNF320	c.582C>T	-1.4739	3	439	0	0	0	0	0	0	0	0	0	0	0
COSM1000695	ENST00000429604	ZNF160	c.2268T>C	0.571826	3	1661	0	0	0	0	0	0	0	1	0	0	1
COSM1000697	ENST00000429604	ZNF160	c.1878C>T	-0.600739	3	1606	0	0	1	0	0	0	0	0	0	0	1
COSM1000708	ENST00000243643	ZNF415	c.393A>G	-0.746684	3	256	0	0	0	0	0	0	1	1	0	0	1
COSM1000727	ENST00000334197	ZNF347	c.696C>T	-2.33114	3	424	0	0	0	0	0	0	0	0	0	0	0
COSM1000729	ENST00000334197	ZNF347	c.147C>A	-2.01331	2	7	0	0	0	0	0	0	0	0	0	0	0
COSM1000731	ENST00000334197	ZNF347	c.51C>T	0.346047	3	35	0	0	0	0	0	0	0	0	0	0	0
COSM1000733	ENST00000396424	ZNF665	c.1725C>T	-1.00506	3	1582	0	0	0	0	0	0	0	0	0	0	0
COSM1000737	ENST00000396424	ZNF665	c.1389C>T	0.405192	3	1246	0	0	0	0	0	0	0	0	0	0	0
COSM1000741	ENST00000396424	ZNF665	c.1191C>T	-1.12541	3	1048	0	0	0	0	0	0	0	0	0	0	0
COSM1000758	ENST00000333952	ZNF677	c.1386T>C	-1.20612	3	1216	0	0	0	0	0	0	0	0	0	0	0
COSM1000759	ENST00000333952	ZNF677	c.948G>A	0.38509	3	778	0	0	0	0	0	0	0	0	0	0	0
COSM1000763	ENST00000333952	ZNF677	c.732G>A	0.284887	3	562	0	0	0	0	0	0	1	0	0	0	1
COSM1000767	ENST00000333952	ZNF677	c.57A>G	1.66835	4	155	0	1	0	0	0	0	1	0	0	0	1
COSM1000769	ENST00000341702	VN1R2	c.369C>T	-1.98207	4	453	0	0	0	0	0	0	0	0	0	0	0
COSM1000775	ENST00000341702	VN1R2	c.1023C>T	-0.898818	4	204	0	0	0	0	0	0	0	0	0	0	0
COSM1000778	ENST00000311170	VN1R4	c.357T>G	-1.37189	4	414	0	0	0	0	0	0	0	0	0	0	0
COSM1000787	ENST00000458035	ZNF845	c.438G>A	-1.26724	3	296	0	0	0	0	0	0	0	0	0	0	0
COSM1000794	ENST00000458035	ZNF845	c.1437A>G	1.28545	3	1295	0	0	0	0	0	0	0	0	0	0	0
COSM1000795	ENST00000458035	ZNF845	c.1530T>C	-0.113806	3	1388	0	0	0	0	0	0	0	0	0	0	0
COSM1000818	ENST00000474037	ZNF525	c.465G>A	-1.33002	3	323	0	0	0	0	0	0	0	0	0	0	0
COSM1000819	ENST00000474037	ZNF525	c.669C>A	-1.37596	3	527	0	0	0	0	0	0	0	0	0	0	0
COSM1000828	ENST00000396408	ZNF765	c.451C>T	-0.671963	3	309	0	0	0	0	0	0	0	0	0	0	0
COSM1000830	ENST00000396408	ZNF765	c.735C>T	-0.513589	3	593	0	0	1	0	0	0	0	0	0	0	1
COSM1000832	ENST00000396408	ZNF765	c.771C>T	-1.68623	3	629	0	0	0	0	0	0	0	0	0	0	0
COSM1000833	ENST00000396408	ZNF765	c.861A>T	-0.322066	3	719	0	0	0	0	0	0	0	0	0	0	0
COSM1000837	ENST00000334095	ZNF761	c.717T>C	-0.743081	3	737	0	0	0	0	0	0	0	0	0	0	0
COSM1000838	ENST00000334095	ZNF761	c.987A>G	2.59526	3	1007	1	0	0	0	0	0	0	0	0	0	1
COSM1000839	ENST00000334095	ZNF761	c.1176C>A	-0.936071	3	1196	0	0	0	0	0	0	0	0	0	0	0
COSM1000840	ENST00000334095	ZNF761	c.1182C>T	-1.50643	3	1202	0	0	0	0	0	0	0	0	0	0	0
COSM1000842	ENST00000334095	ZNF761	c.1419C>T	-0.314313	3	1439	0	0	0	0	0	0	0	0	0	0	0
COSM1000843	ENST00000334095	ZNF761	c.1539C>A	0.245763	3	1559	0	0	0	0	0	0	0	0	0	0	0
COSM1000845	ENST00000334095	ZNF761	c.1725C>T	-1.05722	3	1745	0	0	0	0	0	0	0	0	0	0	0
COSM1000854	ENST00000396403	ZNF813	c.270T>C	-0.553284	3	76	0	0	0	0	0	0	0	0	0	0	0
COSM1000860	ENST00000396403	ZNF813	c.822T>C	-0.0915034	3	680	0	0	0	0	0	0	1	0	0	0	1
COSM1000861	ENST00000396403	ZNF813	c.849G>A	-1.08706	3	707	0	0	0	0	0	0	0	0	0	0	0
COSM1000873	ENST00000253144	ZNF331	c.1050G>A	2.00456	3	914	0	0	0	0	0	0	0	0	0	0	0
COSM1000874	ENST00000253144	ZNF331	c.1071C>T	0.475506	3	935	0	0	0	0	0	0	0	0	0	0	0
COSM1000876	ENST00000253144	ZNF331	c.1332C>T	4.03796	3	1196	0	0	0	0	0	0	1	1	0	0	1
COSM1000878	ENST00000376650	DPRX	c.153G>A	-0.606193	2	30	0	0	0	0	0	0	0	0	0	0	0
COSM1000881	ENST00000376650	DPRX	c.279T>C	-0.369212	3	96	0	0	0	0	0	0	0	2	0	0	1
COSM1000882	ENST00000376650	DPRX	c.345C>T	-2.03754	3	162	0	0	0	0	1	0	0	0	0	0	1
COSM1000883	ENST00000376650	DPRX	c.516C>T	-1.23867	3	81	0	0	0	0	0	0	0	0	0	0	0
COSM1000887	ENST00000324134	NLRP12	c.1647G>A	-0.0415276	2	426	0	0	0	0	0	0	0	0	0	0	0
COSM1000889	ENST00000324134	NLRP12	c.1512C>A	-0.68476	2	561	0	0	0	0	0	1	0	0	0	0	1
COSM1000895	ENST00000324134	NLRP12	c.879C>T	-1.04436	2	508	0	0	0	0	0	0	0	0	0	0	0
COSM1000896	ENST00000324134	NLRP12	c.828C>T	-0.750354	2	457	0	0	0	0	0	0	0	0	0	0	0
COSM1000900	ENST00000324134	NLRP12	c.552G>A	-1.18039	2	181	0	0	1	0	0	0	0	0	0	0	1
COSM1000902	ENST00000324134	NLRP12	c.114G>A	-0.398315	1	176	0	0	1	0	1	0	1	1	0	0	1
COSM1000906	ENST00000391768	MYADM	c.618C>T	-0.517246	3	472	0	0	0	0	0	0	0	0	0	0	0
COSM1000914	ENST00000540413	PRKCG	c.159C>T	-0.00788911	1	11	0	0	0	0	0	0	0	0	0	0	0
COSM1000917	ENST00000540413	PRKCG	c.423C>A	0.563221	3	19	0	0	0	0	0	0	0	0	0	0	0
COSM1000925	ENST00000540413	PRKCG	c.804G>A	-0.760439	2	17	0	0	0	1	0	0	0	0	0	0	1
COSM1000929	ENST00000540413	PRKCG	c.1308C>T	0.314764	2	27	0	0	0	0	0	0	0	0	0	0	0
COSM1000932	ENST00000540413	PRKCG	c.1368T>C	1.1619	2	5	0	0	0	0	0	0	0	0	0	0	0
COSM1000938	ENST00000540413	PRKCG	c.1731G>A	0.296755	2	33	0	0	0	0	0	0	0	0	0	0	0
COSM1000946	ENST00000391767	CACNG7	c.672C>T	1.36481	3	102	0	0	0	0	0	0	0	0	0	0	0
COSM1000954	ENST00000432826	TARM1	c.772C>A	0.386867	3	113	0	0	0	0	0	0	0	0	0	0	0
COSM1000957	ENST00000419113	NDUFA3	c.117C>T		2	32	0	0	0	0	0	0	0	0	0	0	0
COSM1000958	ENST00000391759	TFPT	c.444G>A	2.07035	2	20	0	0	0	0	0	0	0	0	0	0	0
COSM1000960	ENST00000391759	TFPT	c.54C>T	2.66727	2	30	0	0	0	0	0	0	0	0	0	0	0
COSM1000961	ENST00000391759	TFPT	c.12G>A	2.85381	1	12	0	0	0	0	0	0	0	0	0	0	0
COSM1000962	ENST00000321030	PRPF31	c.96C>T	-0.350684	2	81	0	0	0	0	0	0	0	0	0	0	0
COSM1000965	ENST00000321030	PRPF31	c.261G>A	0.153431	2	23	0	0	0	0	0	0	0	0	0	0	0
COSM1000966	ENST00000321030	PRPF31	c.414G>A	-1.09186	2	6	0	0	0	0	0	0	0	0	0	0	0
COSM1000968	ENST00000321030	PRPF31	c.597C>A	1.42316	2	70	0	0	0	0	1	0	0	0	0	0	1
COSM1000976	ENST00000221232	CNOT3	c.615C>T	2.28552	2	88	1	0	0	0	0	0	0	0	0	0	1
COSM1000982	ENST00000221232	CNOT3	c.1029C>T	0.961142	2	135	0	0	0	0	0	0	0	0	0	0	0
COSM1000986	ENST00000221232	CNOT3	c.1641G>A	2.54181	2	36	0	0	0	0	0	0	0	0	1	0	1
COSM1000994	ENST00000221232	CNOT3	c.2001G>A	0.908624	2	36	0	0	0	0	0	0	0	0	0	0	0
COSM1000996	ENST00000222224	LENG1	c.612G>A	-0.33312	3	36	0	0	0	0	0	1	0	0	0	0	1
COSM1000999	ENST00000222224	LENG1	c.375G>A	-0.0919967	2	62	0	0	0	0	0	0	0	0	0	0	0
COSM1001000	ENST00000222224	LENG1	c.222C>T	2.0811	2	89	0	0	0	0	0	0	0	0	0	0	0
COSM1001007	ENST00000301187	TMC4	c.1419C>T	0.0258458	2	14	0	0	0	0	0	0	0	0	0	0	0
COSM1001018	ENST00000301187	TMC4	c.165G>A	-1.16674	2	85	0	0	0	0	0	0	0	0	0	0	0
COSM1001020	ENST00000301187	TMC4	c.111G>A	1.90629	2	31	0	0	0	0	0	0	0	0	0	0	0
COSM1001023	ENST00000245615	MBOAT7	c.1215C>T	0.370773	3	183	0	0	0	0	0	0	0	0	0	0	0
COSM1001030	ENST00000245615	MBOAT7	c.477C>T	-0.0352162	2	17	0	0	0	0	0	0	0	0	0	0	0
COSM1001031	ENST00000245615	MBOAT7	c.435C>T	-1.59718	2	59	0	0	0	0	0	0	0	0	0	0	0
COSM1001032	ENST00000245615	MBOAT7	c.294G>A	0.189624	3	87	0	0	0	0	0	0	0	0	0	0	0
COSM1001033	ENST00000245615	MBOAT7	c.219C>A	2.5646	3	12	0	0	0	0	0	0	0	0	0	0	0
COSM1001035	ENST00000396383	TSEN34	c.309G>A	1.6457	1	178	0	0	0	0	0	0	0	1	0	0	1
COSM1001045	ENST00000264553	GZMM	c.114G>A	-1.54503	2	59	0	0	0	0	0	0	0	0	0	0	0
COSM1001066	ENST00000316219	LILRB5	c.948C>T	-0.228744	2	5	0	0	0	0	0	0	0	0	0	0	0
COSM1001070	ENST00000316219	LILRB5	c.486C>T	-1.74738	2	130	0	0	0	0	0	0	0	0	0	0	0
COSM1001076	ENST00000316219	LILRB5	c.33C>T	0.418557	1	84	0	0	0	0	0	0	0	0	0	0	0
COSM1001086	ENST00000314446	LILRB2	c.909C>A	-0.525843	2	47	0	0	0	0	1	0	0	0	0	0	1
COSM1001088	ENST00000314446	LILRB2	c.897A>G	-1.7058	2	59	0	0	0	0	0	0	0	0	0	0	0
COSM1001094	ENST00000314446	LILRB2	c.528G>A	-0.00988523	2	131	0	0	0	0	1	0	0	0	0	0	1
COSM1001106	ENST00000301219	LILRA5	c.870G>A	0.533749	3	106	1	0	0	0	0	0	0	0	1	0	1
COSM1001112	ENST00000301219	LILRA5	c.594G>A	-1.0163	3	184	0	0	0	0	0	0	0	0	0	0	0
COSM1001114	ENST00000301219	LILRA5	c.156G>A	-1.2327	2	31	0	0	0	0	0	0	0	1	0	0	1
COSM1001115	ENST00000291759	LILRA4	c.1497C>A	-0.97663	3	190	0	0	0	0	0	0	0	0	0	0	0
COSM1001119	ENST00000291759	LILRA4	c.1209C>T	-0.0450744	3	116	0	0	0	0	0	0	0	0	0	0	0
COSM1001124	ENST00000291759	LILRA4	c.195C>T	-2.55891	2	124	0	0	0	0	0	0	0	0	0	0	0
COSM1001131	ENST00000264553	GZMM	c.555C>T	-0.254877	2	57	0	0	0	0	0	0	0	0	0	0	0
COSM1001139	ENST00000326764	LENG8	c.216C>T	-1.19813	2	3	0	0	0	0	0	0	0	0	0	0	0
COSM1001144	ENST00000326764	LENG8	c.1323C>T	0.654666	2	19	0	0	0	0	0	0	0	0	0	0	0
COSM1001160	ENST00000301202	LAIR2	c.306C>A	-0.787616	2	58	0	0	0	0	0	0	0	0	0	0	0
COSM1001167	ENST00000335056	KIR3DX1	c.1041C>T	-1.98095	2	42	0	0	0	0	0	0	0	0	0	0	0
COSM1001168	ENST00000251376	LILRA2	c.21C>T	-1.97502	2	13	0	0	0	0	0	0	0	0	0	0	0
COSM1001171	ENST00000251376	LILRA2	c.543C>T	-1.00577	2	112	0	0	0	0	0	0	0	0	0	0	0
COSM1001172	ENST00000251376	LILRA2	c.600G>A	-0.404629	2	55	0	0	0	0	0	0	0	0	0	0	0
COSM1001174	ENST00000251376	LILRA2	c.864C>A	0.802149	2	88	0	0	0	0	0	0	0	0	0	0	0
COSM1001176	ENST00000251372	LILRA1	c.12C>T	0.0392055	2	60	0	0	0	0	0	1	0	0	0	0	1
COSM1001180	ENST00000251372	LILRA1	c.360A>G	-0.219024	2	2	0	0	0	0	0	1	0	0	0	0	1
COSM1001181	ENST00000251372	LILRA1	c.408C>T	-1.96248	2	50	0	0	0	0	0	0	0	0	0	0	0
COSM1001188	ENST00000396331	LILRB1	c.432G>A	-1.90178	2	74	0	0	1	0	0	0	0	0	0	0	1
COSM1001190	ENST00000396331	LILRB1	c.1170C>T	-1.8282	2	91	0	0	0	0	0	0	0	0	0	0	0
COSM1001195	ENST00000391736	LILRB4	c.417C>T	-0.217792	2	62	0	0	0	0	0	0	0	0	0	0	0
COSM1001202	ENST00000391736	LILRB4	c.1119C>A	-0.924532	2	78	0	0	0	0	1	0	0	0	0	0	1
COSM1001206	ENST00000291860	KIR3DL3	c.1164T>G	-1.37295	3	57	0	0	0	0	0	0	0	0	0	0	0
COSM1001208	ENST00000342376	KIR2DL3	c.438C>A	-1.4237	2	68	0	0	0	0	0	0	0	0	0	0	0
COSM1001214	ENST00000359085	KIR2DL4	c.28C>T	-2.05178	1	12	0	0	0	0	0	0	0	0	0	0	0
COSM1001230	ENST00000402254	KIR3DL1	c.264A>G	-1.27521	2	91	0	0	0	0	0	0	0	0	0	0	0
COSM1001250	ENST00000391729	KIR2DS4	c.354G>T	0.346708	2	16	0	0	0	0	0	0	0	0	0	0	0
COSM1001256	ENST00000326321	KIR3DL2	c.216C>T	-1.37239	2	139	0	0	0	0	0	0	0	0	0	0	0
COSM1001257	ENST00000326321	KIR3DL2	c.609C>A	0.879783	2	46	0	0	0	0	0	0	0	0	0	0	0
COSM1001273	ENST00000355524	FCAR	c.534C>T	-1.4584	2	49	0	0	0	0	0	0	0	0	0	0	0
COSM1001275	ENST00000355524	FCAR	c.582C>T	-2.1178	2	1	0	0	0	0	0	0	0	0	0	0	0
COSM1001281	ENST00000355524	FCAR	c.846A>G	-1.68025	3	18	0	0	0	0	0	0	0	0	0	0	0
COSM1001283	ENST00000291890	NCR1	c.267C>T	-1.88837	3	59	0	0	0	0	0	0	0	0	0	0	0
COSM1001300	ENST00000328092	NLRP7	c.1953G>A		2	21
COSM1001305	ENST00000328092	NLRP7	c.1821T>C	-1.85041	2	111	0	0	0	0	0	0	0	0	0	0	0
COSM1001307	ENST00000328092	NLRP7	c.1686C>A	0.0203144	2	246	0	0	0	0	0	0	0	0	0	0	0
COSM1001320	ENST00000328092	NLRP7	c.621G>A	-1.15842	2	268	0	0	0	0	0	0	0	0	0	0	0
COSM1001332	ENST00000328092	NLRP7	c.54C>T	0.19057	2	92	0	0	0	0	0	0	0	0	0	0	0
COSM1001336	ENST00000543010	NLRP2	c.444C>A	-0.72429	2	19	0	0	0	0	0	0	0	0	0	0	0
COSM1001342	ENST00000543010	NLRP2	c.1419C>T	-1.71528	2	611	0	0	0	0	0	0	2	0	0	0	1
COSM1001344	ENST00000543010	NLRP2	c.1908C>T	-0.730368	2	122	0	0	0	0	0	0	0	0	0	0	0
COSM1001348	ENST00000543010	NLRP2	c.2127C>T	-2.09712	2	74	0	0	0	0	0	0	0	0	0	0	0
COSM1001354	ENST00000310373	GP6	c.1635G>A	0.184693	3	606	0	0	0	0	0	0	0	0	0	0	0
COSM1001358	ENST00000310373	GP6	c.1008G>A		3	228	0	0	0	0	0	0	0	0	0	0	0
COSM1001359	ENST00000310373	GP6	c.369G>A	-1.40923	2	43	0	0	0	0	0	0	0	0	0	0	0
COSM1001369	ENST00000201647	EPS8L1	c.795C>T	-1.06272	1	102	0	0	0	0	0	0	0	0	0	0	0
COSM1001381	ENST00000201647	EPS8L1	c.2148C>T	-1.30746	3	63	0	0	0	0	0	0	0	0	1	0	1
COSM1001383	ENST00000263433	PPP1R12C	c.2211C>T	0.640389	2	1	0	0	0	0	0	0	0	0	0	0	0
COSM1001385	ENST00000263433	PPP1R12C	c.1908G>A	-0.157916	3	11	0	0	0	0	0	1	0	0	0	0	1
COSM1001387	ENST00000263433	PPP1R12C	c.1533G>A	-1.48632	1	60	0	0	0	0	0	0	0	0	0	0	0
COSM1001393	ENST00000291901	TNNT1	c.813C>T	0.496073	3	21	0	0	0	0	0	0	0	0	0	0	0
COSM1001396	ENST00000291901	TNNT1	c.189C>T	0.76507	2	4	0	0	0	0	0	0	0	0	0	0	0
COSM1001404	ENST00000344887	TNNI3	c.357C>A	0.0279337	3	74	0	0	0	0	0	0	0	0	0	0	0
COSM1001411	ENST00000354308	SYT5	c.324G>A	-0.319409	2	49	0	0	0	0	0	0	0	0	0	0	0
COSM1001414	ENST00000376350	PTPRH	c.2961C>T	0.475988	2	59	0	0	0	0	0	0	0	0	0	0	0
COSM1001420	ENST00000376350	PTPRH	c.2175G>T	-0.111021	2	83	0	0	0	0	0	0	0	0	0	0	0
COSM1001425	ENST00000376350	PTPRH	c.1410C>T	-0.683895	2	11	0	0	0	0	0	1	0	0	0	0	1
COSM1001429	ENST00000376350	PTPRH	c.939C>T	1.55013	2	52	0	0	0	0	0	1	0	0	0	0	1
COSM1001432	ENST00000327042	TMEM86B	c.345C>T		3	46	0	0	0	0	0	0	0	0	0	0	0
COSM1001433	ENST00000327042	TMEM86B	c.6C>T	-1.96925	4	48	0	0	0	0	0	0	0	0	0	0	0
COSM1001435	ENST00000412770	PPP6R1	c.2172G>A	-0.363831	2	46	0	0	0	0	0	0	0	0	0	0	0
COSM1001441	ENST00000412770	PPP6R1	c.1551C>T	0.896014	2	13	0	0	0	0	0	0	0	0	0	1	1
COSM1001443	ENST00000412770	PPP6R1	c.714G>A	0.462813	2	18	0	0	0	0	0	0	0	0	0	0	0
COSM1001446	ENST00000412770	PPP6R1	c.357G>A	1.10295	2	58	0	0	0	0	0	0	0	0	0	0	0
COSM1001450	ENST00000412770	PPP6R1	c.96C>T	0.452882	2	101	0	0	0	0	0	0	0	0	0	0	0
COSM1001454	ENST00000309383	BRSK1	c.219G>A	0.73821	2	12	0	0	0	0	0	0	0	0	0	0	0
COSM1001464	ENST00000309383	BRSK1	c.666C>T	0.176222	2	12	0	0	0	0	0	0	0	0	0	0	0
COSM1001466	ENST00000309383	BRSK1	c.738C>T	0.718441	2	60	0	0	0	0	0	0	1	0	0	0	1
COSM1001474	ENST00000309383	BRSK1	c.1965C>T	1.55007	2	75	0	0	0	0	0	0	0	0	0	0	0
COSM1001475	ENST00000326652	TMEM150B	c.345G>A		2	20	0	0	0	0	0	0	0	0	0	0	0
COSM1001477	ENST00000326652	TMEM150B	c.300C>T	-0.130326	3	103	0	0	0	0	0	0	0	0	1	0	1
COSM1001479	ENST00000326652	TMEM150B	c.78T>C	-0.748071	2	9	0	0	0	0	1	0	0	0	0	0	1
COSM1001480	ENST00000255613	SUV420H2	c.9C>T	0.0644054	1	101	0	0	0	0	0	0	0	0	0	0	0
COSM1001481	ENST00000255613	SUV420H2	c.30A>G	0.581449	1	80	0	0	0	0	0	0	0	0	0	1	1
COSM1001483	ENST00000255613	SUV420H2	c.612C>T	-1.31579	1	95	0	0	0	0	0	0	0	0	0	0	0
COSM1001484	ENST00000326529	COX6B2	c.216G>A	2.24622	3	2	0	0	0	0	0	0	0	0	0	0	0
COSM1001485	ENST00000424985	FAM71E2	c.2745C>G	1.69089	2	21	0	0	0	0	0	0	0	1	0	0	1
COSM1001486	ENST00000326479	C19orf16	c.1713C>G		2	21
COSM1001487	ENST00000424985	FAM71E2	c.2490G>A	-0.447976	2	234	0	0	0	0	0	0	0	0	0	0	0
COSM1001488	ENST00000326479	C19orf16	c.1458G>A		2	234
COSM1001503	ENST00000291934	TMEM190	c.339C>T	-2.25602	3	34	0	0	0	0	0	0	0	0	0	0	0
COSM1001504	ENST00000291934	TMEM190	c.381G>A	-1.68653	3	76	0	0	0	0	0	0	0	0	0	0	0
COSM1001506	ENST00000344063	RPL28	c.219T>C		3	1374	0	0	0	0	0	0	0	0	0	0	0
COSM1001511	ENST00000252542	SAFB2	c.2349G>A	2.26989	3		0	0	0	0	0	0	0	0	0	0	0
COSM1001512	ENST00000252542	SAFB2	c.1839G>A	-0.302086	2	56	0	0	0	0	0	0	0	0	0	0	0
COSM1001515	ENST00000252542	SAFB2	c.1731G>A	-1.34674	3	40	0	0	0	0	0	0	0	0	0	0	0
COSM1001516	ENST00000391718	ZNF628	c.87G>A	-0.591447	4	96	0	0	0	0	0	0	0	0	0	0	0
COSM1001520	ENST00000391718	ZNF628	c.492C>T	-1.63757	4	501	0	0	0	0	0	0	0	0	0	0	0
COSM1001522	ENST00000391718	ZNF628	c.546G>A	0.393389	4	555	0	0	0	0	0	0	0	0	0	0	0
COSM1001528	ENST00000391718	ZNF628	c.1920C>T	0.999872	4	1248	0	0	0	0	0	0	0	0	0	0	0
COSM1001530	ENST00000391718	ZNF628	c.2271G>A	-0.186052	4	897	0	0	0	0	0	0	0	0	0	0	0
COSM1001536	ENST00000391718	ZNF628	c.2775G>A	0.341337	4	393	0	0	0	0	1	0	0	0	0	0	1
COSM1001538	ENST00000391718	ZNF628	c.2793C>T	-0.298797	4	375	0	0	0	0	0	0	0	0	0	0	0
COSM1001545	ENST00000389623	SSC5D	c.2079C>A	-0.154097	2	223	0	0	0	0	1	0	0	0	0	0	1
COSM1001546	ENST00000389623	SSC5D	c.2146C>T	-0.543575	2	156	0	0	0	0	0	0	0	0	0	0	0
COSM1001550	ENST00000389623	SSC5D	c.2559G>A	-0.493567	2	58	0	0	0	0	0	0	0	1	0	0	1
COSM1001553	ENST00000389623	SSC5D	c.3297C>A	-0.41044	3	350	0	0	0	0	1	0	0	0	0	0	1
COSM1001554	ENST00000389623	SSC5D	c.3678C>A	-1.22628	3	731	0	0	0	0	1	0	0	0	0	0	1
COSM1001555	ENST00000389623	SSC5D	c.3852C>T	-2.24193	3	905	0	0	0	0	0	0	0	0	0	0	0
COSM1001556	ENST00000389623	SSC5D	c.4617T>C	-0.211964	3	205	0	0	0	0	0	0	0	0	0	0	0
COSM1001568	ENST00000344158	SBK2	c.202C>T	0.390516	1	52	0	0	0	0	0	0	0	0	0	0	0
COSM1001570	ENST00000413299	SgK069	c.202C>T	0.390516	1	52	0	0	0	0	0	0	0	0	0	0	0
COSM1001575	ENST00000221665	FIZ1	c.453C>T	0.118506	3	158	0	0	0	0	0	0	0	0	0	0	0
COSM1001576	ENST00000221665	FIZ1	c.420C>T		3	125	0	0	0	0	0	0	0	0	0	0	0
COSM1001581	ENST00000308964	CCDC106	c.9C>T	0.165784	1	22	0	0	0	0	0	0	0	0	0	0	0
COSM1001588	ENST00000252542	SAFB2	c.405C>T		2	65	0	0	0	0	0	0	0	0	0	0	0
COSM1001595	ENST00000308924	U2AF2	c.582C>T	0.608716	1	21	0	1	0	0	0	0	0	0	0	0	1
COSM1001597	ENST00000308924	U2AF2	c.729C>T	0.710196	2	13	0	0	0	0	0	0	0	0	0	0	0
COSM1001599	ENST00000308924	U2AF2	c.1245C>T	-0.207764	2	48	0	0	0	0	0	1	0	0	0	0	1
COSM1001604	ENST00000411543	EPN1	c.552C>T	0.382761	2	9	0	0	0	0	0	0	0	0	0	0	0
COSM1001610	ENST00000411543	EPN1	c.1455G>A	0.107705	2	20	0	0	0	0	0	0	0	0	0	0	0
COSM1001612	ENST00000411543	EPN1	c.1488C>T	0.235261	2	34	0	0	0	0	0	0	0	0	0	0	0
COSM1001614	ENST00000411543	EPN1	c.1572G>A	0.566471	2	50	0	0	0	0	0	0	0	0	0	0	0
COSM1001617	ENST00000411543	EPN1	c.1827G>A	-0.440695	3	47	0	0	0	0	0	0	0	0	0	0	0
COSM1001618	ENST00000411543	EPN1	c.1959G>A	0.457143	3	179	0	0	0	0	0	0	0	0	0	0	0
COSM1001622	ENST00000332836	NLRP9	c.2245T>C	-1.63104	2	85	0	0	0	0	0	0	0	0	0	0	0
COSM1001624	ENST00000332836	NLRP9	c.1858C>A	0.47365	2	25	0	0	0	0	0	0	1	1	0	0	1
COSM1001625	ENST00000332836	NLRP9	c.1776G>A	0.309846	2	57	0	0	0	0	1	0	0	0	0	0	1
COSM1001632	ENST00000332836	NLRP9	c.1119A>G	-1.25293	2	714	0	0	0	0	0	1	0	0	0	0	1
COSM1001633	ENST00000332836	NLRP9	c.1095C>A	-1.24549	2	738	0	0	0	0	0	0	0	0	0	0	0
COSM1001634	ENST00000332836	NLRP9	c.915G>A	-0.729271	2	634	0	0	0	0	0	0	0	0	0	0	0
COSM1001638	ENST00000332836	NLRP9	c.660A>G	-0.267178	2	379	0	0	0	0	0	0	0	0	0	0	0
COSM1001648	ENST00000292123	SAFB	c.219C>T		2	30	0	0	0	0	0	0	0	0	0	0	0
COSM1001652	ENST00000434937	ENSG00000188683	c.588C>A	-0.668721	3	276	0	0	0	0	0	0	0	0	0	0	0
COSM1001656	ENST00000434937	ENSG00000188683	c.729G>A	-1.87725	3	135	0	0	0	0	0	0	0	0	0	0	0
COSM1001659	ENST00000341750	RFPL4A	c.132G>T	-0.977306	2	141	0	0	0	0	0	0	0	2	0	0	1
COSM1001661	ENST00000341750	RFPL4A	c.417C>T	-1.20419	3	131	0	0	0	0	0	0	0	0	0	0	0
COSM1001662	ENST00000341750	RFPL4A	c.588C>A	-0.612801	3	276	0	0	0	0	0	0	0	0	0	0	0
COSM1001666	ENST00000443188	NLRP11	c.2523C>T	-1.64523	2	9	0	0	0	0	0	0	0	0	0	0	0
COSM1001669	ENST00000443188	NLRP11	c.1962T>C	-0.447059	2	42	0	0	0	0	0	0	0	0	0	0	0
COSM1001671	ENST00000443188	NLRP11	c.1743A>G	-0.319229	2	99	0	0	0	0	0	0	0	0	0	0	0
COSM1001674	ENST00000443188	NLRP11	c.672C>T	0.617773	2	400	0	0	0	0	0	0	0	0	0	0	0
COSM1001681	ENST00000301295	NLRP4	c.531C>A	-0.466676	1	480	0	0	0	0	0	0	0	0	0	0	0
COSM1001685	ENST00000301295	NLRP4	c.690C>T	-0.993393	1	639	0	0	0	0	0	1	0	0	0	0	1
COSM1001686	ENST00000301295	NLRP4	c.729C>T	0.634759	1	678	0	0	0	0	0	0	0	0	0	0	0
COSM1001689	ENST00000301295	NLRP4	c.852G>A	-1.52723	1	801	0	0	0	0	0	1	0	0	0	0	1
COSM1001693	ENST00000301295	NLRP4	c.1293G>A	0.472297	1	563	0	0	0	0	0	0	0	0	0	0	0
COSM1001695	ENST00000301295	NLRP4	c.1356C>T	-1.19144	1	500	0	0	0	0	0	0	0	0	0	0	0
COSM1001701	ENST00000301295	NLRP4	c.1806C>A	-0.963979	1	50	0	0	0	0	0	0	0	0	0	0	0
COSM1001702	ENST00000301295	NLRP4	c.2028C>T	-2.12907	2	10	0	0	0	0	0	0	0	0	0	0	0
COSM1001707	ENST00000301295	NLRP4	c.2502G>A	-0.0713078	2	23	0	0	0	0	0	0	0	0	0	0	0
COSM1001708	ENST00000301295	NLRP4	c.2613T>C	-1.47196	2	83	0	0	0	0	0	0	0	0	0	0	0
COSM1001710	ENST00000301295	NLRP4	c.2650T>C	-0.244151	2	46	0	0	0	0	0	1	0	0	0	0	1
COSM1001715	ENST00000342929	NLRP13	c.2964G>A	-0.116585	3	6	0	0	0	0	0	0	0	0	0	0	0
COSM1001722	ENST00000342929	NLRP13	c.2301T>C	-0.485769	2	18	0	0	0	0	0	0	1	1	0	0	1
COSM1001724	ENST00000342929	NLRP13	c.1422C>T	-0.999689	2	690	0	1	0	0	0	0	0	0	0	0	1
COSM1001726	ENST00000342929	NLRP13	c.1218G>A	-1.93896	2	694	0	0	0	0	0	0	0	0	0	0	0
COSM1001729	ENST00000342929	NLRP13	c.1014G>A	-1.38584	2	490	0	0	0	0	0	1	0	0	0	0	1
COSM1001735	ENST00000342929	NLRP13	c.252G>T	0.630615	1	68	0	0	0	0	0	0	0	0	0	0	0
COSM1001739	ENST00000291971	NLRP8	c.261C>A	-0.631211	1	106	0	0	0	0	0	0	0	0	0	0	0
COSM1001742	ENST00000291971	NLRP8	c.645A>G	1.01657	2	203	0	0	0	0	0	0	1	0	0	0	1
COSM1001743	ENST00000291971	NLRP8	c.847C>T	1.17444	2	405	0	0	0	0	0	0	0	0	0	0	0
COSM1001745	ENST00000291971	NLRP8	c.1146C>T	-0.424718	2	704	0	0	0	0	0	0	0	0	0	0	0
COSM1001747	ENST00000291971	NLRP8	c.1323C>T	-1.70946	2	719	0	0	0	0	0	0	0	0	0	1	1
COSM1001748	ENST00000291971	NLRP8	c.1446G>A	-1.23984	2	596	0	0	0	0	2	0	0	1	0	0	1
COSM1001750	ENST00000291971	NLRP8	c.1605C>T	-2.08348	2	437	0	0	0	0	0	0	0	0	0	0	0
COSM1001751	ENST00000291971	NLRP8	c.1762C>T	-1.43811	2	280	0	0	0	0	0	0	0	0	0	0	0
COSM1001759	ENST00000390649	NLRP5	c.795G>A	0.353041	2	116	0	0	0	0	0	0	0	0	0	0	0
COSM1001760	ENST00000390649	NLRP5	c.852G>A	0.0694106	2	173	0	0	0	0	0	0	0	0	0	0	0
COSM1001764	ENST00000390649	NLRP5	c.1332C>T	-0.384768	2	653	0	0	0	0	0	0	1	1	0	0	1
COSM1001769	ENST00000390649	NLRP5	c.2247C>T	0.059619	2	29	0	0	0	0	0	0	0	0	0	0	0
COSM1001778	ENST00000390649	NLRP5	c.3258C>T	-1.71201	2	41	0	0	0	0	0	0	0	0	0	0	0
COSM1001779	ENST00000390649	NLRP5	c.3297C>T	-2.22565	2	2	0	0	0	0	0	0	0	0	0	0	0
COSM1001780	ENST00000390649	NLRP5	c.3345C>A	-0.675569	2	46	0	0	0	0	0	0	0	0	0	0	0
COSM1001783	ENST00000292123	SAFB	c.1803C>T	-1.89388	2	48	0	0	0	0	0	0	0	0	0	0	0
COSM1001787	ENST00000337080	ZNF444	c.351G>A	-0.246673	1	55	0	0	0	0	0	0	0	0	0	0	0
COSM1001798	ENST00000358992	ZSCAN5B	c.1311G>A	0.9957	3	435	0	0	0	0	0	0	0	0	0	0	0
COSM1001817	ENST00000534327	ZSCAN5C	c.120T>C	-1.4489	2	247	0	0	0	0	0	0	0	1	0	0	1
COSM1001818	ENST00000534327	ZSCAN5C	c.207C>T	-1.20521	2	177	0	0	0	0	0	0	0	0	0	0	0
COSM1001820	ENST00000391713	ZSCAN5A	c.1239G>A	-0.933006	3	499	0	0	0	0	0	0	0	0	0	0	0
COSM1001823	ENST00000391713	ZSCAN5A	c.606A>G	1.31861	2	17	0	0	0	0	0	0	0	0	0	0	0
COSM1001826	ENST00000391713	ZSCAN5A	c.168G>A	-1.53106	4	550	0	0	0	0	0	0	0	0	0	0	0
COSM1001827	ENST00000391713	ZSCAN5A	c.111C>T	-1.16798	4	493	0	0	0	0	1	0	0	0	0	0	1
COSM1001833	ENST00000301310	ZNF582	c.1542C>T	-1.57553	3	1124	1	0	0	0	0	0	0	0	0	0	1
COSM1001835	ENST00000301310	ZNF582	c.1398C>T	-0.997045	3	1165	0	0	0	0	0	0	0	0	0	0	0
COSM1001837	ENST00000301310	ZNF582	c.1164T>C	0.903823	3	931	0	0	0	0	0	0	0	0	0	0	0
COSM1001839	ENST00000301310	ZNF582	c.930C>A	-0.735352	3	697	0	0	0	0	0	0	0	0	0	0	0
COSM1001840	ENST00000301310	ZNF582	c.837C>T	-1.4845	3	604	0	0	0	0	0	0	0	0	0	0	0
COSM1001847	ENST00000291598	ZNF583	c.984A>G	-1.05014	3	752	0	0	0	1	0	0	0	0	0	0	1
COSM1001849	ENST00000291598	ZNF583	c.1044A>T	-0.374965	3	812	0	0	0	0	0	1	0	0	0	0	1
COSM1001851	ENST00000291598	ZNF583	c.1140C>T	-1.09718	3	908	0	0	0	0	0	0	0	0	0	0	0
COSM1001852	ENST00000291598	ZNF583	c.1299G>A	0.0758838	3	1067	0	0	0	0	0	0	0	0	0	0	0
COSM1001859	ENST00000360614	LONP1	c.2439C>T	0.407147	2	100	0	0	0	0	0	0	0	0	0	0	0
COSM1001860	ENST00000292069	ZNF667	c.1812A>G	-0.821331	3	1558	0	0	0	0	0	0	0	0	0	0	0
COSM1001865	ENST00000292069	ZNF667	c.1356C>T	-0.769963	3	1102	0	0	0	0	0	0	0	0	0	0	0
COSM1001868	ENST00000292069	ZNF667	c.1065G>A	-0.683196	3	811	0	0	0	0	0	0	0	0	0	0	0
COSM1001872	ENST00000292069	ZNF667	c.522C>T	-2.15405	3	268	0	0	0	0	0	0	0	0	0	0	0
COSM1001878	ENST00000360614	LONP1	c.1398G>A	-0.287017	2	30	0	0	0	0	1	0	0	0	0	0	1
COSM1001885	ENST00000308031	ZNF471	c.702T>C		3	446	0	0	0	0	0	0	0	0	0	0	0
COSM1001893	ENST00000308031	ZNF471	c.1740T>C	-0.589651	3	1484	0	0	0	0	0	0	0	1	0	0	1
COSM1001896	ENST00000301318	ZFP28	c.612A>G	-1.77257	2	75	0	0	0	0	0	0	0	0	0	0	0
COSM1001915	ENST00000330619	ZNF470	c.396T>C	-1.13188	3	113	0	0	0	0	0	0	0	0	0	0	0
COSM1001921	ENST00000330619	ZNF470	c.849T>G	-0.0753383	3	566	0	0	0	0	0	0	0	0	0	0	0
COSM1001930	ENST00000330619	ZNF470	c.2010T>A	-0.366142	3	1727	0	0	0	0	0	0	0	0	0	0	0
COSM1001933	ENST00000360614	LONP1	c.828G>A	-0.0673591	2	43	0	0	0	0	0	0	0	0	0	1	1
COSM1001936	ENST00000360614	LONP1	c.621C>T	-0.473249	2	18	0	0	0	0	0	0	0	0	0	0	0
COSM1001938	ENST00000328070	ZNF71	c.444C>T	-0.366968	3	464	0	0	0	0	1	0	0	0	0	0	1
COSM1001942	ENST00000328070	ZNF71	c.1167G>A	0.182376	3	1187	0	1	0	0	0	0	0	0	0	1	1
COSM1001943	ENST00000328070	ZNF71	c.1245C>T	1.20867	3	1265	0	0	0	0	0	0	0	0	0	0	0
COSM1001944	ENST00000328070	ZNF71	c.1386C>T	-1.01754	3	1406	0	0	0	0	0	0	0	0	0	0	0
COSM1001947	ENST00000360614	LONP1	c.495C>T	1.07482	2	24	0	0	0	0	0	0	0	0	0	0	0
COSM1001950	ENST00000342088	ZNF835	c.1644C>T	-1.95794	3	1624	0	0	0	0	0	0	0	0	0	0	0
COSM1001951	ENST00000342088	ZNF835	c.1503C>T	0.103455	3	1483	0	0	0	0	0	0	1	1	0	0	1
COSM1001953	ENST00000342088	ZNF835	c.906C>T	-0.27518	3	886	0	0	0	0	0	0	0	0	0	0	0
COSM1001955	ENST00000342088	ZNF835	c.756G>A	1.55	3	736	0	0	0	0	0	0	0	0	0	0	0
COSM1001957	ENST00000342088	ZNF835	c.687G>A	0.399987	3	667	0	0	0	0	0	0	0	0	0	0	0
COSM1001958	ENST00000342088	ZNF835	c.402C>T	-0.749846	3	382	0	0	1	0	0	0	1	0	0	0	1
COSM1001963	ENST00000381624	TMEM146	c.132C>T	-2.21788	2	6	0	0	0	0	0	0	0	0	0	0	0
COSM1001973	ENST00000326441	PEG3	c.4521C>T	-1.00428	3	3658	0	0	0	0	0	0	0	0	0	0	0
COSM1001974	ENST00000423103	ZIM2	c.4521C>T		3	3658
COSM1001977	ENST00000326441	PEG3	c.4182T>C	0.281333	3	3319	0	0	0	0	0	0	0	0	0	0	0
COSM1001978	ENST00000423103	ZIM2	c.4182T>C		3	3319
COSM1002001	ENST00000326441	PEG3	c.3156C>A	-0.817901	3	2293	0	0	0	0	0	0	0	0	0	0	0
COSM1002002	ENST00000423103	ZIM2	c.3156C>A		3	2293
COSM1002029	ENST00000326441	PEG3	c.2052C>T	-1.78685	3	1189	0	0	0	0	0	0	0	0	0	0	0
COSM1002030	ENST00000423103	ZIM2	c.2052C>T		3	1189
COSM1002045	ENST00000326441	PEG3	c.795C>T	1.72208	2	22	0	0	0	0	0	0	0	0	0	0	0
COSM1002046	ENST00000423103	ZIM2	c.795C>T	1.39808	2	22	0	0	0	0	0	0	0	0	0	0	0
COSM1002057	ENST00000326441	PEG3	c.216C>T	-0.213693	1	179	0	0	0	0	0	0	0	0	0	0	0
COSM1002058	ENST00000423103	ZIM2	c.216C>T	-0.516693	1	179	0	0	0	0	0	0	0	0	0	0	0
COSM1002064	ENST00000381624	TMEM146	c.417C>T	-1.78122	2	26	0	0	0	0	0	0	0	0	0	0	0
COSM1002067	ENST00000381624	TMEM146	c.1005C>A	-1.09056	2	18	0	0	0	0	0	1	0	0	0	0	1
COSM1002071	ENST00000254181	USP29	c.504G>A	-1.71049	4	537	0	0	0	0	0	0	0	0	0	0	0
COSM1002073	ENST00000254181	USP29	c.669A>G	-1.79464	4	702	0	0	0	0	0	0	0	0	0	0	0
COSM1002085	ENST00000254181	USP29	c.1920C>T	-1.24451	4	1331	0	0	0	0	0	0	0	0	0	0	0
COSM1002089	ENST00000254181	USP29	c.2469C>T	1.16888	4	782	0	0	0	0	0	0	0	0	0	0	0
COSM1002095	ENST00000269834	ZIM3	c.612C>T	-0.392095	3	370	0	0	0	0	0	0	1	0	0	0	1
COSM1002100	ENST00000554048	DUXA	c.522C>T	-1.85032	2	23	0	0	0	0	0	0	0	0	0	0	0
COSM1002114	ENST00000263095	ZNF264	c.1281C>T	-1.33641	3	741	0	0	0	0	0	0	0	0	0	0	0
COSM1002117	ENST00000263095	ZNF264	c.1614C>A	-0.569647	3	408	0	0	0	0	0	0	0	0	0	0	0
COSM1002123	ENST00000381624	TMEM146	c.1794C>T	-0.770141	2	31	0	0	0	0	0	1	0	0	0	0	1
COSM1002131	ENST00000302804	AURKC	c.850C>T	1.07043	3	91	0	0	0	0	0	0	0	0	0	0	0
COSM1002138	ENST00000381624	TMEM146	c.2016C>T	0.162094	2	75	0	0	0	0	0	0	0	0	0	0	0
COSM1002139	ENST00000414468	ZNF805	c.468C>A	1.15035	3	215	0	0	0	0	0	0	0	0	0	0	0
COSM1002140	ENST00000414468	ZNF805	c.927C>T	-0.340506	3	674	0	0	0	0	0	0	0	0	0	0	0
COSM1002141	ENST00000414468	ZNF805	c.1149C>T	-1.45179	3	896	0	0	0	0	0	0	0	0	0	0	0
COSM1002142	ENST00000414468	ZNF805	c.1656G>T	1.02267	3	660	0	0	0	0	0	0	0	0	0	0	0
COSM1002145	ENST00000360338	ZNF460	c.750G>A	0.707516	3	593	0	0	0	0	0	0	0	0	0	0	0
COSM1002146	ENST00000360338	ZNF460	c.795G>A	-1.48213	3	638	0	0	0	0	0	0	0	0	0	0	0
COSM1002147	ENST00000360338	ZNF460	c.807G>A	1.76546	3	650	0	0	0	0	0	0	0	0	0	0	0
COSM1002151	ENST00000390672	PRR22	c.990C>T	-1.05292	4	292	0	0	0	0	0	0	1	0	0	0	1
COSM1002152	ENST00000390672	PRR22	c.648C>T	-1.04348	4	634	0	0	0	0	0	0	0	0	0	0	0
COSM1002153	ENST00000390672	PRR22	c.591G>A	-1.21124	4	691	0	0	0	0	0	0	0	0	0	0	0
COSM1002161	ENST00000282286	ZNF304	c.432C>T	-1.75943	3	272	0	0	0	0	0	0	0	0	0	0	0
COSM1002165	ENST00000282286	ZNF304	c.786G>A	-1.61854	3	626	0	0	0	0	0	1	0	0	0	0	1
COSM1002179	ENST00000282282	ZNF547	c.24G>A	-0.183599	1		0	0	1	0	0	0	0	0	0	0	1
COSM1002180	ENST00000309061	DUS3L	c.942G>A	0.955946	2	1	0	0	0	0	0	0	0	0	0	0	0
COSM1002181	ENST00000282282	ZNF547	c.183A>G	-1.84713	3	32	0	0	0	0	0	0	0	0	0	0	0
COSM1002185	ENST00000282282	ZNF547	c.318C>T	0.621478	3	167	0	0	0	0	0	0	0	0	0	0	0
COSM1002190	ENST00000282282	ZNF547	c.1023A>G	-0.290478	3	872	0	0	0	0	0	0	0	0	0	0	0
COSM1002191	ENST00000282282	ZNF547	c.1035T>C	0.92113	3	884	0	0	0	0	0	0	0	0	0	0	0
COSM1002197	ENST00000309061	DUS3L	c.261G>A	-1.79743	3	162	0	0	0	0	1	0	0	1	0	0	1
COSM1002198	ENST00000309061	DUS3L	c.129A>G		3	30	0	0	0	0	0	0	0	0	0	0	0
COSM1002206	ENST00000336128	ZNF548	c.798G>A	-1.09973	3	620	0	0	0	0	0	0	0	0	0	0	0
COSM1002207	ENST00000336128	ZNF548	c.960G>A	-1.30571	3	782	0	0	0	0	0	0	0	0	0	0	0
COSM1002212	ENST00000336128	ZNF548	c.1254C>T	-1.54761	3	658	0	0	1	0	0	0	0	0	0	0	1
COSM1002214	ENST00000307658	ZNF17	c.204G>A	-1.72168	4	639	0	0	0	0	0	0	0	0	0	0	0
COSM1002216	ENST00000307658	ZNF17	c.270C>T	-1.58447	4	705	0	0	0	0	0	0	0	0	0	0	0
COSM1002219	ENST00000307658	ZNF17	c.1125T>C	0.357857	4	1190	0	0	0	0	0	0	0	0	0	0	0
COSM1002221	ENST00000307658	ZNF17	c.1176G>A	-0.167745	4	1139	0	0	0	0	1	0	0	1	0	0	1
COSM1002226	ENST00000307658	ZNF17	c.1365C>T	-0.828175	4	950	0	0	0	0	0	0	0	0	0	0	0
COSM1002227	ENST00000307658	ZNF17	c.1608G>A	-1.01614	4	707	0	0	1	1	0	0	0	0	0	0	1
COSM1002239	ENST00000334181	ZNF749	c.1107C>T	-1.56352	3	965	0	0	0	0	0	0	0	0	0	0	0
COSM1002240	ENST00000380830	FLJ16360	c.846C>T		3	965
COSM1002246	ENST00000334181	ZNF749	c.1368C>T	1.40866	3	969	0	0	0	0	1	0	0	0	0	0	1
COSM1002247	ENST00000380830	FLJ16360	c.1107C>T		3	969
COSM1002261	ENST00000334181	ZNF749	c.1929T>C	0.227557	3	408	0	0	0	0	0	0	0	0	0	0	0
COSM1002262	ENST00000380830	FLJ16360	c.1668T>C		3	408
COSM1002276	ENST00000343280	ZNF772	c.1143C>T	-1.28932	3	820	0	0	0	0	0	0	0	0	0	0	0
COSM1002278	ENST00000343280	ZNF772	c.714C>T	0.406564	3	391	0	0	0	0	0	0	0	0	0	0	0
COSM1002290	ENST00000282292	ZNF773	c.489C>G	0.515339	3	227	0	0	0	0	0	0	0	0	0	0	0
COSM1002294	ENST00000282292	ZNF773	c.888C>A	0.24645	3	626	0	0	0	0	0	0	0	0	0	0	0
COSM1002295	ENST00000282292	ZNF773	c.972T>C	-0.106121	3	710	0	0	0	0	0	0	0	0	0	0	0
COSM1002297	ENST00000282292	ZNF773	c.1029G>A	-0.299372	3	767	0	1	0	0	0	0	0	0	0	0	1
COSM1002300	ENST00000240719	ZNF549	c.45C>A	0.104023	2	12	0	0	0	0	0	0	0	0	0	0	0
COSM1002302	ENST00000240719	ZNF549	c.801T>C	-0.0393412	3	641	0	0	0	0	0	0	1	1	0	0	1
COSM1002309	ENST00000240719	ZNF549	c.1398G>A	-0.0481262	3	1238	0	0	0	0	1	0	0	1	0	0	1
COSM1002310	ENST00000240719	ZNF549	c.1572C>T	-1.37538	3	1412	0	0	0	0	0	0	0	0	0	0	0
COSM1002319	ENST00000506609	ZNF550	c.171G>A	-1.50685	2	43	0	0	0	0	0	0	0	0	0	0	0
COSM1002322	ENST00000333511	BSG	c.738C>T	-0.407975	2	54	0	0	0	0	0	0	0	0	0	0	0
COSM1002324	ENST00000333511	BSG	c.789C>T	-0.595378	2	3	0	1	0	1	0	0	0	0	0	0	1
COSM1002336	ENST00000196489	ZNF416	c.315C>A	-0.839089	3	112	0	0	0	0	0	0	0	0	0	0	0
COSM1002337	ENST00000196489	ZNF416	c.306G>A	-0.24412	3	103	0	0	0	0	0	0	0	0	0	0	0
COSM1002338	ENST00000196489	ZNF416	c.291T>C	-0.777881	3	88	0	0	0	0	0	0	0	0	0	0	0
COSM1002340	ENST00000196489	ZNF416	c.72A>C	-1.22328	2	4	0	0	0	0	0	0	0	0	0	0	0
COSM1002345	ENST00000307468	ZIK1	c.582C>A	1.77489	3	383	0	0	0	0	0	0	0	0	0	0	0
COSM1002348	ENST00000307468	ZIK1	c.793A>C	0.648165	3	594	0	0	0	0	0	0	0	0	1	0	1
COSM1002354	ENST00000307468	ZIK1	c.1149G>A	-1.59065	3	950	0	0	1	0	0	0	0	0	0	0	1
COSM1002369	ENST00000332854	ZNF530	c.1593C>T	-2.03982	4	1903	1	0	0	0	0	0	0	0	0	0	1
COSM1002372	ENST00000396161	ZNF134	c.144G>A	-1.06957	3	55	0	0	0	0	1	0	0	0	0	0	1
COSM1002374	ENST00000396161	ZNF134	c.153T>C	-1.11537	3	46	0	0	0	0	0	0	0	0	0	0	0
COSM1002386	ENST00000396161	ZNF134	c.798G>A	-0.851356	3	758	0	0	0	0	1	0	0	1	0	0	1
COSM1002393	ENST00000240731	ZNF211	c.216C>T	-0.674385	2	40	0	0	0	0	0	0	0	0	0	0	0
COSM1002397	ENST00000240731	ZNF211	c.552G>A	-0.655036	3	296	0	0	0	0	0	0	0	0	0	0	0
COSM1002400	ENST00000240731	ZNF211	c.1182C>T	-1.02323	3	926	0	0	0	0	0	0	1	0	0	0	1
COSM1002401	ENST00000240731	ZNF211	c.1236C>T	0.350615	3	980	0	0	0	0	0	0	0	0	0	0	0
COSM1002403	ENST00000240731	ZNF211	c.1422C>A	0.512311	3	898	0	0	0	0	0	0	0	0	0	0	0
COSM1002414	ENST00000318203	ZSCAN4	c.843C>A	0.13978	3	281	0	0	0	0	1	0	0	0	0	0	1
COSM1002429	ENST00000282296	ZNF551	c.1056C>T	1.55314	3	899	0	0	0	0	0	0	1	1	0	0	1
COSM1002435	ENST00000282296	ZNF551	c.1938G>A	0.540637	3	1781	0	0	0	0	0	0	0	0	0	0	0
COSM1002440	ENST00000512439	ZNF154	c.702A>G	-1.41215	2	541	0	0	0	0	0	0	0	0	0	0	0
COSM1002444	ENST00000512439	ZNF154	c.360C>T	-1.37837	2	199	1	0	0	0	0	0	0	0	0	0	1
COSM1002448	ENST00000317398	ZNF671	c.1092G>A	-1.0957	3	703	0	0	0	0	0	0	0	0	0	0	0
COSM1002450	ENST00000317398	ZNF671	c.948C>T	-1.45527	3	559	0	0	0	0	0	0	0	0	0	0	0
COSM1002457	ENST00000317178	ZNF776	c.315G>A	-1.97222	3	281	0	0	0	1	0	0	0	1	0	0	1
COSM1002462	ENST00000317178	ZNF776	c.648C>T	-0.719448	3	614	0	0	0	0	0	0	0	0	0	0	0
COSM1002463	ENST00000317178	ZNF776	c.726A>G	0.732219	3	692	0	0	0	0	0	0	0	0	0	0	0
COSM1002473	ENST00000396154	ZNF586	c.337A>C	-0.316341	3	174	0	0	0	0	0	0	0	0	0	0	0
COSM1002474	ENST00000396154	ZNF586	c.744T>C		3	581	0	0	0	0	0	0	0	0	0	0	0
COSM1002480	ENST00000286955	FUT6	c.810C>T	-1.57584	3	821	0	0	0	0	0	0	0	0	0	0	0
COSM1002481	ENST00000286955	FUT6	c.786C>T	0.237601	3	797	0	0	0	0	0	0	0	0	0	0	0
COSM1002486	ENST00000391701	ZNF552	c.888T>C	0.707825	3	727	0	0	0	0	0	0	1	0	0	0	1
COSM1002488	ENST00000391701	ZNF552	c.471G>A	-0.404645	3	310	0	0	0	0	0	0	0	0	0	0	0
COSM1002495	ENST00000391701	ZNF552	c.129G>A	0.753682	3	95	0	0	0	0	0	0	0	0	0	0	0
COSM1002496	ENST00000339656	ZNF587	c.252A>G	-0.7014	3	89	0	0	0	0	0	0	0	0	0	0	0
COSM1002497	ENST00000339656	ZNF587	c.468G>A	-1.00448	3	305	0	0	0	0	0	0	0	0	0	0	0
COSM1002499	ENST00000339656	ZNF587	c.609A>G	-0.595782	3	446	0	0	0	0	0	0	0	0	0	0	0
COSM1002503	ENST00000339656	ZNF587	c.1452G>A	-0.611692	3	1289	0	0	0	0	0	0	0	0	0	1	1
COSM1002517	ENST00000435989	ZNF814	c.390T>C	-1.41922	3	226	0	0	0	0	0	0	0	0	0	0	0
COSM1002523	ENST00000312026	ZNF417	c.1326G>T	0.379761	3	1162	0	0	0	0	0	0	0	1	0	0	1
COSM1002526	ENST00000312026	ZNF417	c.1011T>C	0.0384804	3	847	0	0	0	0	0	0	0	0	0	0	0
COSM1002529	ENST00000312026	ZNF417	c.609A>G	-0.963812	3	445	0	0	0	0	0	0	0	0	0	0	0
COSM1002530	ENST00000312026	ZNF417	c.519C>T	-1.6459	3	355	0	0	0	0	0	0	0	1	0	0	1
COSM1002533	ENST00000312026	ZNF417	c.159G>A	-0.208976	2	5	0	0	0	0	0	0	0	0	0	0	0
COSM1002541	ENST00000396147	ZNF418	c.924T>C	1.78632	2	790	0	0	0	0	0	0	0	0	0	0	0
COSM1002543	ENST00000396147	ZNF418	c.855T>G	0.0973474	2	721	0	0	0	0	0	0	0	0	0	0	0
COSM1002548	ENST00000396147	ZNF418	c.270C>A	-1.25585	2	136	0	0	0	0	0	0	0	0	0	0	0
COSM1002563	ENST00000282308	ZNF256	c.906A>G	-1.01738	3	745	1	0	0	0	0	0	0	0	0	0	1
COSM1002569	ENST00000282308	ZNF256	c.399T>C	0.12238	3	238	0	0	0	0	0	0	0	0	0	0	0
COSM1002582	ENST00000341164	ZNF606	c.2262T>C	-0.396422	3	1366	0	0	0	0	0	1	0	0	0	0	1
COSM1002592	ENST00000341164	ZNF606	c.1710T>C	-1.48839	3	1309	0	0	0	0	0	0	0	0	0	0	0
COSM1002602	ENST00000341164	ZNF606	c.1218G>T	1.13006	3	817	0	0	0	0	0	0	0	1	0	0	1
COSM1002617	ENST00000282326	ZSCAN1	c.663C>T	-0.550469	3	59	0	0	0	0	0	0	0	0	0	0	0
COSM1002618	ENST00000282326	ZSCAN1	c.906C>A	-1.15838	3	302	0	0	0	0	0	0	0	0	0	0	0
COSM1002621	ENST00000313434	ZNF135	c.60A>T	-0.741744	2	27	0	0	0	0	0	0	0	0	0	0	0
COSM1002625	ENST00000313434	ZNF135	c.393C>T	-1.6922	3	173	0	0	0	0	0	0	0	0	0	0	0
COSM1002633	ENST00000313434	ZNF135	c.942C>T	0.0666289	3	722	0	0	0	0	0	0	0	0	0	0	0
COSM1002635	ENST00000313434	ZNF135	c.1029G>A	-1.29039	3	809	0	0	0	0	0	0	0	0	0	0	0
COSM1002646	ENST00000240727	ZSCAN18	c.1266C>T	0.292124	3	424	0	0	0	0	0	0	0	0	0	0	0
COSM1002649	ENST00000240727	ZSCAN18	c.1023G>A	-0.112115	3	181	0	0	0	0	0	0	0	0	0	0	0
COSM1002667	ENST00000358067	ZNF329	c.714G>A	-0.262406	3	721	0	1	0	0	0	0	0	0	0	0	1
COSM1002674	ENST00000252675	FUT5	c.192C>T	-1.90396	4	207	0	0	0	0	0	0	0	0	0	0	0
COSM1002676	ENST00000345813	ZNF274	c.381C>T	-0.324644	3	149	0	0	0	0	0	0	0	0	0	0	0
COSM1002677	ENST00000345813	ZNF274	c.387C>T	0.414019	3	143	0	0	0	0	0	0	0	0	0	0	0
COSM1002679	ENST00000345813	ZNF274	c.1206C>T	-1.78629	3	326	0	0	0	0	0	0	0	0	0	0	0
COSM1002684	ENST00000269829	ZNF544	c.196C>T		2	36	0	0	0	0	0	0	0	0	0	0	0
COSM1002689	ENST00000196548	ZNF8	c.384G>A	-0.34942	3	95	0	0	0	0	0	0	0	0	0	0	0
COSM1002690	ENST00000196548	ZNF8	c.546C>T	-1.053	3	257	0	0	0	0	0	0	0	0	0	0	0
COSM1002691	ENST00000196548	ZNF8	c.957G>A	1.15999	3	668	0	0	0	0	1	0	0	1	0	0	1
COSM1002693	ENST00000196548	ZNF8	c.1389C>T	-0.778053	3	1100	1	0	0	0	0	0	0	0	0	0	1
COSM1002699	ENST00000329665	ZSCAN22	c.918C>T	-0.172536	3	515	0	0	0	0	0	0	0	0	0	0	0
COSM1002700	ENST00000329665	ZSCAN22	c.1149C>T	-1.37246	3	746	0	0	0	0	0	0	0	0	0	0	0
COSM1002703	ENST00000263100	A1BG	c.735C>T	0.108788	2	121	0	0	0	0	0	0	1	0	0	0	1
COSM1002708	ENST00000196551	RPS5	c.237C>T	0.0780478	2	81	0	0	0	0	0	0	0	0	0	0	0
COSM1002709	ENST00000196551	RPS5	c.240C>A	2.20742	2	78	0	0	0	0	0	0	0	0	0	0	0
COSM1002710	ENST00000196551	RPS5	c.315C>T	0.222543	2	3	0	0	0	0	0	0	0	0	0	0	0
COSM1002738	ENST00000336614	ZNF324B	c.1179C>T	-1.07526	3	941	0	0	0	0	0	0	0	0	0	0	0
COSM1002739	ENST00000336614	ZNF324B	c.1191C>T	-1.90175	3	953	0	0	0	0	0	0	0	0	0	0	0
COSM1002740	ENST00000336614	ZNF324B	c.1263C>T	0.287468	3	1025	0	0	0	0	0	0	0	0	0	0	0
COSM1002742	ENST00000336614	ZNF324B	c.1365C>T	-0.260105	3	1127	0	0	0	0	1	0	0	0	0	0	1
COSM1002743	ENST00000336614	ZNF324B	c.1443C>T	-1.76502	3	1205	0	0	0	0	0	0	0	0	0	0	0
COSM1002751	ENST00000196482	ZNF324	c.903G>A	0.0728938	3	665	0	0	0	0	0	0	0	0	0	0	0
COSM1002752	ENST00000196482	ZNF324	c.1197C>T	-0.0304543	3	959	0	0	0	0	0	0	0	0	0	0	0
COSM1002754	ENST00000335841	ZNF446	c.189G>A	-0.216257	2	153	0	0	0	0	0	1	0	0	0	0	1
COSM1002757	ENST00000335841	ZNF446	c.516C>T	-0.183803	3	314	0	0	0	0	0	0	0	0	0	0	0
COSM1002762	ENST00000263093	SLC27A5	c.1284C>A	0.82169	2	94	0	0	0	0	0	0	0	0	1	0	1
COSM1002766	ENST00000263093	SLC27A5	c.906G>A	-2.02183	4	2415	0	0	0	0	0	0	0	0	0	0	0
COSM1002775	ENST00000253024	TRIM28	c.393G>A	-0.904546	1	60	0	0	0	0	0	1	0	0	0	0	1
COSM1002780	ENST00000253024	TRIM28	c.1122G>A	-0.628909	2	21	0	0	0	0	0	0	0	0	0	0	0
COSM1002782	ENST00000253024	TRIM28	c.1569A>G	-0.0321567	1	93	0	0	0	0	0	0	0	0	0	0	0
COSM1002783	ENST00000253024	TRIM28	c.1926G>A	0.634786	2	56	0	0	1	0	0	0	0	0	0	0	1
COSM1002796	ENST00000215057	MZF1	c.54G>A	-1.24868	1	209	0	0	0	0	0	0	1	0	0	0	1
COSM1002798	ENST00000339485	VMAC	c.279C>A	0.42435	3	88	0	0	0	0	0	0	1	0	0	0	1
COSM1002801	ENST00000222125	CAPS	c.474A>T	-0.00157945	3	6	0	0	0	0	0	0	0	0	0	0	0
COSM1002803	ENST00000340578	RANBP3	c.1407C>T	-0.746257	3	76	0	0	0	0	0	0	0	0	0	0	0
COSM1002804	ENST00000340578	RANBP3	c.1140A>G	0.201219	2	40	0	1	0	0	0	0	0	0	0	0	1
COSM1002805	ENST00000340578	RANBP3	c.840C>T	-0.148213	2	26	0	0	0	0	0	0	0	0	0	0	0
COSM1002807	ENST00000340578	RANBP3	c.348C>T		2	28	0	0	0	0	0	0	0	0	0	0	0
COSM1002811	ENST00000303657	RFX2	c.1578G>A		2	73	0	0	0	0	0	0	1	0	0	0	1
COSM1002815	ENST00000303657	RFX2	c.579C>T	1.91998	1	19	1	0	0	0	0	0	0	0	0	0	1
COSM1002816	ENST00000251287	HCN2	c.658C>T	1.87923	2	26	0	0	0	0	0	0	0	0	0	0	0
COSM1002818	ENST00000251287	HCN2	c.837C>T	1.40933	2	205	0	0	0	0	0	0	1	0	0	0	1
COSM1002824	ENST00000251287	HCN2	c.1365C>T	0.897341	2	72	0	0	0	0	0	0	0	0	0	0	0
COSM1002826	ENST00000251287	HCN2	c.1860G>A	0.462823	2	35	0	0	0	0	0	0	0	0	0	0	0
COSM1002834	ENST00000252669	ACSBG2	c.1173T>C	1.41011	2	85	0	0	0	0	0	0	0	0	0	0	0
COSM1002838	ENST00000215591	POLRMT	c.3387C>T	-0.281273	2	63	0	0	0	0	0	0	0	0	0	0	0
COSM1002844	ENST00000215591	POLRMT	c.3054C>T	-1.14508	2	13	0	0	0	0	0	0	0	0	0	0	0
COSM1002847	ENST00000252674	MLLT1	c.1611C>T	2.822	3	59	0	0	0	0	0	0	0	0	0	0	0
COSM1002849	ENST00000215591	POLRMT	c.1923C>T	0.0774914	2	71	0	0	0	0	0	0	0	0	0	0	0
COSM1002857	ENST00000215591	POLRMT	c.1263G>A	-1.12488	2	28	0	0	0	0	0	0	0	0	0	0	0
COSM1002858	ENST00000252674	MLLT1	c.165G>A	4.04436	2	29	0	0	0	0	0	0	0	0	0	0	0
COSM1002861	ENST00000215591	POLRMT	c.426G>A	-0.250547	1	233	0	0	0	0	0	0	0	0	0	0	0
COSM1002870	ENST00000245816	CLPP	c.519C>T	2.10824	2	36	0	0	0	0	0	0	0	0	0	0	0
COSM1002871	ENST00000245816	CLPP	c.627C>T	0.0855389	2	34	0	0	0	0	0	0	0	0	0	0	0
COSM1002878	ENST00000394456	GTF2F1	c.453G>T	1.75122	2	45	0	0	0	0	0	0	0	0	0	0	0
COSM1002883	ENST00000394456	GTF2F1	c.102C>T	-0.512537	2	31	0	0	0	0	0	0	0	0	0	0	0
COSM1002888	NM_003685.1	KHSRP	c.1887C>T	-0.929299	1	156	0	0	0	0	0	0	0	0	0	0	0
COSM1002893	NM_003685.1	KHSRP	c.1272C>T	-0.241674	2	56	0	0	0	0	0	0	1	0	0	0	1
COSM1002895	NM_003685.1	KHSRP	c.1143C>T	-1.09157	2	40	0	0	0	0	0	0	0	0	0	0	0
COSM1002899	NM_003685.1	KHSRP	c.957T>C	0.38487	2	22	0	0	0	0	0	0	0	0	0	0	0
COSM1002901	NM_003685.1	KHSRP	c.816C>T	-1.02298	2	35	0	0	0	0	0	0	0	0	0	0	0
COSM1002903	NM_003685.1	KHSRP	c.552C>T	-1.65348	2	4	0	0	0	0	0	0	0	0	0	0	0
COSM1002911	ENST00000321510	SLC25A41	c.684C>T	0.733345	2	59	0	0	0	0	0	0	0	0	0	0	0
COSM1002912	ENST00000321510	SLC25A41	c.531C>T		2	14	0	0	0	0	0	0	0	0	0	0	0
COSM1002913	ENST00000321510	SLC25A41	c.510C>T		2	7	0	0	0	0	0	0	0	0	0	0	0
COSM1002914	ENST00000321510	SLC25A41	c.459C>T		2	58	0	0	0	0	0	1	0	0	0	0	1
COSM1002915	ENST00000321510	SLC25A41	c.372C>T		2	8	0	0	0	0	0	0	0	0	0	0	0
COSM1002918	ENST00000301454	SLC25A23	c.1368C>T	0.658365	3	145	0	0	0	0	0	0	0	0	0	0	0
COSM1002925	ENST00000301454	SLC25A23	c.498C>T	-2.19956	2	14	0	0	0	0	0	0	0	1	0	0	1
COSM1002926	ENST00000301454	SLC25A23	c.438G>A	1.62064	3	66	0	0	0	0	0	0	0	0	0	0	0
COSM1002928	ENST00000356762	CRB3	c.120G>A	-1.95886	2	36	0	0	0	0	0	0	1	0	0	0	1
COSM1002934	ENST00000381480	DENND1C	c.1683C>T	-1.22672	3	303	0	0	0	0	0	0	0	0	0	0	0
COSM1002940	ENST00000381480	DENND1C	c.1032C>T	0.800289	2	22	0	0	0	0	0	0	0	0	0	0	0
COSM1002942	ENST00000381480	DENND1C	c.525C>T	1.1375	2	11	0	0	0	0	0	0	0	0	0	0	0
COSM1002946	ENST00000381480	DENND1C	c.276G>A		2	21	0	0	0	0	0	0	0	0	0	0	0
COSM1002948	ENST00000381480	DENND1C	c.234C>T		2	57	0	0	0	0	0	0	0	0	0	0	0
COSM1002961	ENST00000264071	TUBB4	c.630C>A	0.364051	3	352	0	0	0	0	0	1	0	0	0	0	1
COSM1002962	ENST00000264071	TUBB4	c.606C>T	-0.148216	3	328	0	0	0	0	0	1	0	0	0	0	1
COSM1002963	ENST00000264071	TUBB4	c.558G>A	0.0834011	3	280	0	0	0	0	0	0	0	0	0	0	0
COSM1002965	ENST00000264071	TUBB4	c.354C>T		3	76	0	0	0	0	0	0	0	0	0	0	0
COSM1002978	ENST00000245912	TNFSF14	c.288G>A	-0.216334	2	11	0	0	0	0	0	0	0	0	0	0	0
COSM1002981	ENST00000245907	C3	c.4821C>A	-1.07497	3	106	0	0	0	0	0	0	0	0	0	0	0
COSM1002986	ENST00000245907	C3	c.3687C>T	-1.76176	2	40	0	0	1	0	1	1	0	0	0	0	1
COSM1002990	ENST00000245907	C3	c.3111C>T	-0.946073	2	44	0	0	0	0	0	0	0	0	0	0	0
COSM1002999	ENST00000245907	C3	c.2529G>A	0.557832	1	9	0	0	0	0	0	0	0	0	0	0	0
COSM1003	ENST00000263121	SMARCB1	c.1116G>A	4.07376	2	2	0	0	1	0	0	0	0	0	0	0	1
COSM1003000	ENST00000245907	C3	c.2463C>T	0.556951	2	22	0	0	0	0	0	0	0	0	0	0	0
COSM1003006	ENST00000245907	C3	c.1683C>T	2.44734	1	4	0	0	0	0	0	0	0	0	0	0	0
COSM1003007	ENST00000245907	C3	c.1458G>A	-1.26154	2	22	0	0	0	0	0	0	0	0	0	0	0
COSM1003008	ENST00000245907	C3	c.1125C>T	-1.38978	2	5	0	0	0	0	0	0	0	0	0	0	0
COSM1003010	ENST00000245907	C3	c.522G>A	-2.01404	2	17	0	0	0	0	0	0	0	0	0	0	0
COSM1003011	ENST00000245907	C3	c.99C>A	-0.192187	2	24	0	0	0	0	0	1	0	0	0	0	1
COSM1003016	ENST00000264080	GPR108	c.378C>T		2	3	0	0	0	0	0	0	0	0	0	0	0
COSM1003022	ENST00000313244	TRIP10	c.372G>A	0.481324	2	27	0	0	0	0	0	0	0	0	0	0	0
COSM1003028	ENST00000313244	TRIP10	c.639C>T	0.592873	2	3	0	0	0	0	0	0	0	0	0	0	0
COSM1003047	ENST00000245908	SH2D3A	c.486C>T	-0.653787	3	66	0	0	0	0	0	0	0	0	0	0	0
COSM1003058	ENST00000304076	VAV1	c.141T>C	1.9786	1	63	0	0	0	0	0	0	0	0	0	0	0
COSM1003060	ENST00000166139_v68	FSTL3	c.720G>A	1.64869	2	13	1	0	0	0	0	0	0	1	0	0	1
COSM1003063	ENST00000304076	VAV1	c.375G>A	0.350894	2	5	0	0	0	0	0	0	0	1	0	0	1
COSM1003064	ENST00000304076	VAV1	c.609G>A	0.627853	2	45	0	0	0	0	0	0	0	0	0	0	0
COSM1003066	ENST00000304076	VAV1	c.786C>T	-0.0929843	2	41	0	0	0	0	0	0	0	0	0	0	0
COSM1003068	ENST00000304076	VAV1	c.801C>T	0.521302	2	26	0	0	0	0	0	0	0	0	0	0	0
COSM1003069	ENST00000304076	VAV1	c.1107C>T	1.28567	1	72	0	0	0	0	0	0	0	0	0	0	0
COSM1003070	ENST00000304076	VAV1	c.1176C>T	0.150596	1	3	0	0	0	0	0	0	0	0	0	1	1
COSM1003071	ENST00000304076	VAV1	c.1281C>T	-0.408794	2	16	0	0	0	0	0	0	0	0	0	0	0
COSM1003077	ENST00000329267	PRSS57	c.547C>T	0.882445	2	99	0	0	0	0	0	0	0	0	0	0	0
COSM1003079	ENST00000312053	EMR1	c.426C>T	-0.0479892	2	32	0	0	0	0	0	0	0	0	0	0	0
COSM1003084	ENST00000312053	EMR1	c.1074C>T	-1.15371	2	36	0	0	0	0	0	0	0	0	0	0	0
COSM1003090	ENST00000312053	EMR1	c.1770C>A	1.54072	2	21	0	0	0	0	0	0	0	0	0	0	0
COSM1003117	ENST00000252840	ZNF557	c.894A>G	0.259722	3	468	0	0	0	0	0	1	1	0	0	0	1
COSM1003118	ENST00000252840	ZNF557	c.903C>T	0.350374	3	477	0	0	0	0	0	0	0	0	0	0	0
COSM1003122	ENST00000252840	ZNF557	c.1125C>A	-0.581901	3	699	0	0	0	0	0	0	0	0	0	0	0
COSM1003125	ENST00000302850	INSR	c.3936C>T	-0.0228689	3	141	0	0	0	0	0	0	1	0	0	0	1
COSM1003131	ENST00000302850	INSR	c.3771A>G	1.75494	2	24	0	0	0	0	0	0	0	0	0	0	0
COSM1003134	ENST00000302850	INSR	c.3561G>A	-0.432728	2	31	0	0	0	0	0	0	0	0	0	0	0
COSM1003137	ENST00000302850	INSR	c.3435C>T	-2.32674	3	65	0	0	0	0	0	0	1	1	0	0	1
COSM1003152	ENST00000302850	INSR	c.3072C>T	-0.178437	2	58	0	0	0	0	0	0	0	0	0	0	0
COSM1003161	ENST00000302850	INSR	c.2763C>T	1.2906	2	80	0	0	0	0	0	0	0	0	0	0	0
COSM1003176	ENST00000302850	INSR	c.1800G>A	-0.145903	2	62	0	0	0	0	0	0	0	0	0	0	0
COSM1003179	ENST00000302850	INSR	c.1749C>G	3.01111	2	113	0	0	0	0	0	0	0	0	0	0	0
COSM1003185	ENST00000302850	INSR	c.1554G>A	-0.588357	2	57	0	0	0	0	0	0	0	0	0	0	0
COSM1003203	ENST00000338448	PALM	c.84C>T	-1.30315	2	27	0	0	0	0	0	0	0	0	0	0	0
COSM1003205	ENST00000338448	PALM	c.480C>T	-0.596447	3	38	0	0	0	0	0	0	0	0	0	0	0
COSM1003216	ENST00000359920	ARHGEF18	c.918C>T	-1.12345	3	104	0	0	0	0	0	0	0	0	0	0	0
COSM1003218	ENST00000359920	ARHGEF18	c.1086C>T	-1.21309	2	39	0	0	0	0	0	0	0	0	0	0	0
COSM1003226	ENST00000359920	ARHGEF18	c.1644A>G	-1.03519	2	27	0	0	0	0	0	0	0	0	0	0	0
COSM1003228	ENST00000359920	ARHGEF18	c.1716G>A	1.14627	2	80	0	0	0	0	0	0	0	0	0	0	0
COSM1003239	ENST00000215582	C19orf21	c.252G>A	0.00347509	2	309	0	0	0	0	0	0	0	0	0	0	0
COSM1003242	ENST00000361270	C19orf45	c.1380C>T	-0.781107	3	116	0	0	0	0	0	0	0	0	0	0	0
COSM1003245	ENST00000215582	C19orf21	c.723C>T	-0.868739	2	780	0	0	0	0	0	0	0	1	0	0	1
COSM1003251	ENST00000361576	ZNF358	c.234G>A	-1.37884	4	275	0	0	0	0	0	0	0	0	0	0	0
COSM1003262	ENST00000264079	MCOLN1	c.363G>A	-0.500353	1	42	0	0	0	0	0	0	0	0	0	0	0
COSM1003266	ENST00000264079	MCOLN1	c.876C>T	0.608998	2	1	0	0	0	0	0	0	0	0	0	0	0
COSM1003268	ENST00000264079	MCOLN1	c.1125C>T	-0.961396	1	9	0	0	0	0	0	1	0	0	0	0	1
COSM1003273	ENST00000221249	PNPLA6	c.453C>T	0.504092	2	16	0	0	0	0	0	0	0	0	0	0	0
COSM1003275	ENST00000221249	PNPLA6	c.1575C>T	0.400136	2	84	0	0	0	0	0	0	0	0	0	0	0
COSM1003280	ENST00000221249	PNPLA6	c.2469C>T	-0.274461	2	51	0	0	0	0	0	0	0	0	0	0	0
COSM1003281	ENST00000221249	PNPLA6	c.2781G>A	-0.283934	2	41	0	0	0	0	0	0	1	1	0	0	1
COSM1003282	ENST00000221249	PNPLA6	c.2808C>T	-0.603858	2	14	0	0	0	0	0	0	1	0	0	0	1
COSM1003284	ENST00000221249	PNPLA6	c.3018G>A	-1.08142	2	39	0	0	0	0	0	0	0	0	0	0	0
COSM1003286	ENST00000221249	PNPLA6	c.3516C>T	-0.019614	2	69	0	0	0	0	0	0	0	0	0	0	0
COSM1003287	ENST00000221249	PNPLA6	c.3690C>T	1.62269	1	12	0	0	0	0	0	0	0	0	0	0	0
COSM1003289	ENST00000160298	KIAA1543	c.498G>A	-0.502134	2	27	0	0	0	0	0	0	0	0	0	0	0
COSM1003292	ENST00000160298	KIAA1543	c.717C>T	-1.34753	2	43	0	0	0	0	0	0	0	0	0	0	0
COSM1003296	ENST00000160298	KIAA1543	c.1296G>A	0.231266	2	103	0	0	0	0	1	0	0	0	0	0	1
COSM1003298	ENST00000160298	KIAA1543	c.1581G>A	-0.844965	2	388	0	0	0	0	0	0	0	0	0	0	0
COSM1003299	ENST00000160298	KIAA1543	c.1632C>T	-1.90473	2	439	0	0	0	0	0	0	1	0	0	0	1
COSM1003308	ENST00000160298	KIAA1543	c.3645C>T	-1.12244	3	143	0	0	0	0	0	0	0	0	0	0	0
COSM1003313	ENST00000358368	XAB2	c.2358C>T	0.228026	2	39	0	0	0	0	0	0	0	0	0	0	0
COSM1003320	ENST00000358368	XAB2	c.627C>T	-0.59044	2	104	0	0	0	0	0	0	0	0	0	0	0
COSM1003330	ENST00000311069	PCP2	c.195C>T	-0.762796	2	28	0	0	0	0	0	0	0	0	0	0	0
COSM1003334	ENST00000221283	STXBP2	c.693G>C		2	30	0	0	0	0	0	0	0	0	0	0	0
COSM1003335	ENST00000221283	STXBP2	c.744G>A	0.0506151	2	50	0	0	0	0	0	0	0	0	0	0	0
COSM1003336	ENST00000221283	STXBP2	c.759G>T	1.00089	2	35	0	0	0	0	0	0	0	0	0	0	0
COSM1003337	ENST00000221283	STXBP2	c.1111C>T	0.403541	1	135	0	0	0	0	0	0	0	0	0	0	0
COSM1003339	ENST00000221283	STXBP2	c.1548C>T	-0.18562	3	509	0	0	0	0	0	0	0	0	0	0	0
COSM1003340	ENST00000221283	STXBP2	c.1620C>T	-0.286867	3	437	0	0	0	0	0	0	0	0	0	0	0
COSM1003341	ENST00000221283	STXBP2	c.1719G>A		3	125	0	0	0	0	0	0	0	0	0	0	0
COSM1003344	ENST00000333598	C19orf59	c.126C>A	2.91491	2	32	0	0	0	0	0	0	0	0	0	0	0
COSM1003346	ENST00000317378	TRAPPC5	c.333C>T	0.476874	3	270	0	1	0	0	0	0	0	0	0	0	1
COSM1003348	ENST00000346664	FCER2	c.531C>T	1.00588	2	61	0	0	0	0	0	0	0	0	0	0	0
COSM1003356	ENST00000315599	CD209	c.1212G>A	0.830677	3	198	0	0	0	0	0	0	0	0	0	0	0
COSM1003364	ENST00000315599	CD209	c.762C>T	-0.990193	2	13	0	0	0	0	1	0	0	0	0	0	1
COSM1003378	ENST00000327325	CLEC4M	c.654G>A	-1.82606	2	461	0	0	0	0	0	0	0	0	0	0	0
COSM1003380	ENST00000327325	CLEC4M	c.912C>T	0.638897	2	24	0	0	0	0	0	0	0	0	0	0	0
COSM1003386	ENST00000270530	EVI5L	c.279C>T	0.378062	2	48	0	0	0	0	0	0	0	0	0	0	0
COSM1003387	ENST00000270530	EVI5L	c.474C>T	0.256549	1	78	0	0	0	0	0	1	0	0	0	0	1
COSM1003389	ENST00000270530	EVI5L	c.546C>A	1.32562	1	6	0	0	0	0	0	0	0	0	0	0	0
COSM1003390	ENST00000270530	EVI5L	c.1101C>T	-0.703924	2	16	0	0	0	0	0	0	0	0	0	0	0
COSM1003392	ENST00000306708	LRRC8E	c.168C>T	-1.44098	3	30	0	0	0	0	0	0	1	0	0	0	1
COSM1003393	ENST00000306708	LRRC8E	c.280T>C	1.84119	3	131	0	0	0	0	0	0	0	0	0	0	0
COSM1003396	ENST00000306708	LRRC8E	c.405C>T	-0.0447467	3	6	0	0	0	0	0	0	0	0	0	0	0
COSM1003401	ENST00000306708	LRRC8E	c.1980C>T	0.412175	3	1519	0	0	0	0	0	0	1	0	0	0	1
COSM1003406	ENST00000397979	MAP2K7	c.1023G>A	-1.01275	2	56	0	0	0	0	0	0	0	0	0	0	0
COSM1003408	ENST00000397979	MAP2K7	c.1059C>T	-0.368164	2	20	0	0	0	0	0	0	0	0	0	0	0
COSM1003409	ENST00000221573	SNAPC2	c.255C>A	-0.247961	1	48	0	0	0	0	0	0	0	0	0	0	0
COSM1003411	ENST00000270538	TIMM44	c.1329C>T	0.344986	4	500	0	0	0	0	0	1	0	0	0	0	1
COSM1003415	ENST00000270538	TIMM44	c.573C>T	-1.73402	3	29	1	0	0	0	0	0	0	0	0	0	1
COSM1003417	ENST00000270538	TIMM44	c.312C>T	0.200951	3	170	0	0	0	0	0	0	0	0	0	0	0
COSM1003418	ENST00000270538	TIMM44	c.309A>G	0.826126	3	167	1	0	0	0	0	0	0	0	0	0	1
COSM1003421	ENST00000270538	TIMM44	c.123G>A	-0.603314	2	19	0	0	0	0	0	0	0	0	0	0	0
COSM1003422	ENST00000407627	ELAVL1	c.726C>T	0.623688	3	69	0	0	0	0	0	0	0	0	0	0	0
COSM1003426	ENST00000356948	PTBP1	c.285C>T	1.06386	2	3	1	0	0	0	0	0	0	0	0	0	1
COSM1003427	ENST00000356948	PTBP1	c.369C>T	1.23075	2	330	0	0	0	0	0	0	0	0	0	0	0
COSM1003431	ENST00000407627	ELAVL1	c.213G>A	0.339007	2	40	0	0	0	0	0	1	0	0	0	0	1
COSM1003432	ENST00000356948	PTBP1	c.693C>T	-0.958578	2	24	0	0	0	0	0	0	0	0	0	0	0
COSM1003436	ENST00000356948	PTBP1	c.1152C>T	1.56499	2	1	0	0	0	0	0	0	0	0	0	0	0
COSM1003441	ENST00000270509	FBN3	c.8043C>A	-0.692041	2	46	0	0	0	0	0	0	0	0	0	0	0
COSM1003444	ENST00000359894	PRG2	c.765G>A	0.263749	2	23	0	0	0	0	0	0	0	0	0	0	0
COSM1003451	ENST00000270509	FBN3	c.6687C>T	-1.16538	2	67	0	0	0	0	0	1	0	0	0	0	1
COSM1003452	ENST00000270509	FBN3	c.6492C>T	-1.12857	2	5	0	0	0	0	0	0	0	0	0	0	0
COSM1003455	ENST00000270509	FBN3	c.6444C>T	0.181783	2	53	0	0	0	0	0	0	0	0	0	0	0
COSM1003457	ENST00000359894	PRG2	c.204G>A	0.149983	2	58	0	0	0	0	0	1	0	0	0	0	1
COSM1003459	ENST00000270509	FBN3	c.5790C>A	2.34258	2	4	0	0	0	0	0	0	0	0	0	0	0
COSM1003461	ENST00000270509	FBN3	c.5235C>A	0.944143	2	53	0	0	0	0	0	0	0	0	0	0	0
COSM1003468	ENST00000270509	FBN3	c.4524C>T	-1.64435	2	67	0	0	0	0	0	0	1	0	0	0	1
COSM1003473	ENST00000270509	FBN3	c.3690G>A	-0.0677467	2	23	0	0	0	0	0	0	0	0	0	0	0
COSM1003475	ENST00000270509	FBN3	c.3570C>T	0.638227	2	17	0	0	0	0	0	0	0	0	0	0	0
COSM1003476	ENST00000270509	FBN3	c.3399C>T	-0.862377	2	61	0	0	0	0	0	1	0	0	0	0	1
COSM1003480	ENST00000270509	FBN3	c.2637C>A	-0.0278259	2	31	0	0	0	0	0	0	0	0	0	0	0
COSM1003488	ENST00000270509	FBN3	c.855C>T	-0.750956	2	11	0	0	0	0	0	0	0	0	0	0	0
COSM1003489	ENST00000270509	FBN3	c.675C>T	0.730033	2	65	0	0	0	0	0	0	0	0	0	0	0
COSM1003492	ENST00000270509	FBN3	c.555A>G	-0.329597	2	13	0	0	0	0	0	0	0	1	0	0	1
COSM1003493	ENST00000270509	FBN3	c.501C>T	-0.0565367	2	41	0	0	0	0	0	0	0	0	0	0	0
COSM1003494	ENST00000270509	FBN3	c.450C>T	-0.174686	2	4	0	0	0	0	0	1	0	0	0	0	1
COSM1003495	ENST00000359894	PRG2	c.33G>A	0.571725	2	43	0	0	0	0	0	1	0	0	0	0	1
COSM1003499	ENST00000233997	AZU1	c.352C>T	-0.573123	2	8	0	0	0	0	0	0	0	0	0	0	0
COSM1003503	ENST00000251363	LASS4	c.96C>G	0.127798	1	77	0	0	0	0	0	0	0	0	0	0	0
COSM1003505	ENST00000251363	LASS4	c.681C>T	0.245023	3	69	0	0	0	0	0	0	0	0	0	0	0
COSM1003509	ENST00000301458	CD320	c.213C>G	-0.00779997	3	70	0	0	0	0	0	0	0	0	0	0	0
COSM1003512	ENST00000330915	KANK3	c.2373C>T	-1.95255	2	10	0	0	0	0	0	0	0	0	0	0	0
COSM1003514	ENST00000330915	KANK3	c.1440C>A	-0.718717	1	326	0	0	0	0	1	0	0	0	0	0	1
COSM1003522	ENST00000325495	HNRNPM	c.48C>T	1.08181	1	65	0	0	0	0	0	0	0	0	0	0	0
COSM1003524	ENST00000263621	ELANE	c.21C>T	-2.01611	2	46	0	0	0	0	0	0	0	0	0	0	0
COSM1003528	ENST00000325495	HNRNPM	c.1059T>C	1.20428	3	17	0	0	0	0	0	0	0	0	0	0	0
COSM1003536	ENST00000423345	PRAM1	c.1974C>T	-1.90963	3	33	0	0	0	0	0	0	0	0	0	0	0
COSM1003538	ENST00000423345	PRAM1	c.1752G>A	2.65803	1	127	0	0	0	0	2	0	0	1	0	0	1
COSM1003543	ENST00000423345	PRAM1	c.1125C>T	-1.36878	2	308	0	0	0	0	0	0	0	0	0	0	0
COSM1003544	ENST00000423345	PRAM1	c.900C>T	-1.26894	2	533	0	0	0	0	0	0	0	0	0	0	0
COSM1003550	ENST00000338257	MYO1F	c.2292C>T		3	133	0	0	0	0	0	0	0	0	0	0	0
COSM1003552	ENST00000338257	MYO1F	c.2217C>T		3	58	0	0	0	0	0	0	0	0	0	0	0
COSM1003554	ENST00000338257	MYO1F	c.2139C>T		2	20	0	0	0	0	0	0	0	0	0	0	0
COSM1003555	ENST00000338257	MYO1F	c.2079C>T		2	35	0	0	0	0	0	0	0	0	0	0	0
COSM1003557	ENST00000338257	MYO1F	c.1407C>T	0.192444	3	50	0	0	0	0	0	0	0	0	0	0	0
COSM1003558	ENST00000338257	MYO1F	c.1263C>T	0.247797	3	80	0	0	0	0	0	0	1	0	0	0	1
COSM1003559	ENST00000338257	MYO1F	c.1215C>T	1.29884	3	32	0	0	0	0	0	0	0	0	0	0	0
COSM1003561	ENST00000338257	MYO1F	c.1146C>T	0.623133	2	37	0	0	0	0	0	1	0	0	0	0	1
COSM1003564	ENST00000338257	MYO1F	c.882C>T	-0.116472	1	23	0	0	0	0	0	0	0	0	0	0	0
COSM1003565	ENST00000338257	MYO1F	c.864C>T	-0.319198	1	41	0	0	0	0	0	0	0	0	0	0	0
COSM1003566	ENST00000338257	MYO1F	c.753C>T	-0.904902	3	116	1	0	0	0	0	0	0	0	0	0	1
COSM1003568	ENST00000338257	MYO1F	c.462C>T	-0.127128	2	43	0	0	0	0	0	0	0	0	0	0	0
COSM1003570	ENST00000338257	MYO1F	c.402C>T	-0.5446	2	75	0	0	0	0	0	0	0	0	0	0	0
COSM1003571	ENST00000270328	ADAMTS10	c.2991C>T	0.0370033	2	52	0	0	0	0	0	0	0	0	0	0	0
COSM1003579	ENST00000270328	ADAMTS10	c.2172C>A	0.791694	2	13	0	0	0	0	0	0	0	0	0	0	0
COSM1003581	ENST00000270328	ADAMTS10	c.1722C>T		2	12	0	0	0	0	0	0	0	0	0	0	0
COSM1003593	ENST00000270328	ADAMTS10	c.1116C>T	-1.47053	2	31	0	0	0	0	0	0	0	0	0	0	0
COSM1003606	ENST00000270328	ADAMTS10	c.123C>T	-0.211633	3	34	0	0	0	0	0	0	0	0	0	0	0
COSM1003608	ENST00000325464	MED16	c.2370C>T		2	30	0	0	0	0	0	0	0	0	0	0	0
COSM1003613	ENST00000324436	ACTL9	c.780C>T	0.640243	4	526	0	0	0	0	0	0	0	0	0	0	0
COSM1003614	ENST00000324436	ACTL9	c.687C>T	-0.15733	4	619	0	0	0	0	0	0	0	0	0	0	0
COSM1003615	ENST00000324436	ACTL9	c.648C>T	1.25459	4	658	0	0	0	0	0	0	0	0	0	0	0
COSM1003619	ENST00000324060	OR2Z1	c.645C>T	-2.1609	4	336	0	0	0	0	0	0	0	0	0	0	0
COSM1003620	ENST00000324060	OR2Z1	c.729G>A	-1.66865	4	252	0	0	0	0	0	0	0	0	0	0	0
COSM1003625	ENST00000301475	ZNF558	c.954A>G	2.15318	3	527	0	0	0	0	0	0	0	0	0	0	0
COSM1003629	ENST00000301475	ZNF558	c.489G>A	-1.77611	3	62	0	0	0	0	0	0	0	0	0	0	0
COSM1003630	ENST00000301475	ZNF558	c.177G>A	-0.594637	2	56	0	0	0	0	0	0	0	0	0	0	0
COSM1003631	ENST00000301475	ZNF558	c.81C>T	-0.0835473	2	49	0	0	0	0	0	0	0	0	0	0	0
COSM1003644	ENST00000397910	MUC16	c.41754C>T	-0.413189	2	1	0	0	0	0	0	0	2	0	0	0	1
COSM1003645	ENST00000397910	MUC16	c.41655G>T	2.63661	2	62	0	0	0	0	0	0	0	0	0	0	0
COSM1003656	ENST00000397910	MUC16	c.40419C>T	-0.649663	2	1	0	0	0	0	0	0	0	0	0	0	0
COSM1003657	ENST00000380951	ENSG00000205631	c.474C>T		2	1
COSM1003673	ENST00000397910	MUC16	c.38559C>A	-1.14079	2	13	0	0	0	0	0	0	0	0	0	0	0
COSM1003674	ENST00000380947	ENSG00000232861	c.15C>A		2	13
COSM1003680	ENST00000397910	MUC16	c.37557C>A	-1.71779	2	10	0	0	0	0	1	0	0	0	0	0	1
COSM1003691	ENST00000397910	MUC16	c.34530C>A	-0.191081	2	1538	0	0	0	0	0	0	0	0	0	0	0
COSM1003697	ENST00000397910	MUC16	c.33402G>T	1.38336	2	2014	0	0	0	0	0	0	0	3	0	0	1
COSM1003699	ENST00000397910	MUC16	c.33066T>C	-0.790024	2	1678	0	0	0	0	0	0	0	0	0	0	0
COSM1003709	ENST00000397910	MUC16	c.32478G>A	1.37485	2	1090	0	0	0	0	0	0	0	0	0	0	0
COSM1003712	ENST00000397910	MUC16	c.32220G>A	-0.032112	2	832	1	0	0	0	0	0	0	0	0	0	1
COSM1003714	ENST00000397910	MUC16	c.32211G>T	-1.4024	2	823	0	0	0	0	0	0	0	0	0	0	0
COSM1003738	ENST00000397910	MUC16	c.30324A>G	-0.770234	2	950	0	0	0	0	0	0	2	1	0	0	1
COSM1003744	ENST00000397910	MUC16	c.30144T>C	-1.04335	2	1130	0	0	0	0	0	0	0	0	0	0	0
COSM1003746	ENST00000397910	MUC16	c.30090G>A	-0.835697	2	1184	0	0	0	0	1	0	0	0	0	0	1
COSM1003762	ENST00000397910	MUC16	c.28845C>A	-1.21165	2	2429	0	0	0	0	0	0	0	0	0	0	0
COSM1003766	ENST00000397910	MUC16	c.28455G>A	-2.05139	2	2819	0	0	0	1	0	0	0	1	0	0	1
COSM1003772	ENST00000397910	MUC16	c.27981T>G	-1.25629	2	3293	0	0	0	0	0	0	0	0	0	0	0
COSM1003782	ENST00000397910	MUC16	c.27192G>A	-1.21549	2	4082	0	0	0	0	0	0	0	0	0	0	0
COSM1003787	ENST00000397910	MUC16	c.26598G>A	-1.01555	2	4676	0	0	0	0	0	0	0	0	0	0	0
COSM1003793	ENST00000397910	MUC16	c.26430C>A	-0.219308	2	4844	0	0	0	0	1	0	0	0	0	0	1
COSM1003811	ENST00000397910	MUC16	c.24885T>C	-0.946894	2	6389	0	0	0	0	0	0	0	0	0	0	0
COSM1003823	ENST00000397910	MUC16	c.24189C>A	-0.94352	2	7085	0	0	0	0	1	0	0	0	0	0	1
COSM1003853	ENST00000397910	MUC16	c.21057G>A	-0.0888452	2	10217	0	0	0	0	0	0	0	0	0	0	0
COSM1003871	ENST00000397910	MUC16	c.19830C>A	-1.13036	2	10249	0	0	0	0	0	0	0	0	0	0	0
COSM1003877	ENST00000397910	MUC16	c.19425A>G	-0.187116	2	9844	0	0	0	0	0	0	0	0	0	0	0
COSM1003883	ENST00000397910	MUC16	c.19074T>C	-0.222883	2	9493	0	0	0	0	0	0	0	1	0	0	1
COSM1003889	ENST00000397910	MUC16	c.18867C>A	-0.143532	2	9286	0	0	0	0	1	0	0	0	0	0	1
COSM1003910	ENST00000397910	MUC16	c.17646C>T	-1.31234	2	8065	1	0	0	0	0	0	0	0	0	0	1
COSM1003919	ENST00000397910	MUC16	c.17046C>T	-0.312219	2	7465	0	0	0	0	0	0	0	0	0	0	0
COSM1003946	ENST00000397910	MUC16	c.16068G>A	-1.70409	2	6487	0	0	0	0	0	0	0	0	0	0	0
COSM1003964	ENST00000397910	MUC16	c.15129T>C	-0.349954	2	5548	0	0	0	0	0	0	0	0	0	0	0
COSM1003976	ENST00000397910	MUC16	c.14706C>A	-1.18846	2	5125	0	0	0	0	0	1	0	0	0	0	1
COSM1003985	ENST00000397910	MUC16	c.14409T>C	-1.37236	2	4828	0	1	0	0	0	0	0	0	0	0	1
COSM1003991	ENST00000397910	MUC16	c.14190C>T	-0.683818	2	4609	0	0	0	0	0	0	0	0	0	0	0
COSM1004006	ENST00000397910	MUC16	c.13059C>A	-0.56792	2	3478	0	0	0	0	0	1	0	0	0	0	1
COSM1004020	ENST00000397910	MUC16	c.12348C>T	-1.89701	2	2767	0	0	0	0	0	0	0	0	0	0	0
COSM1004028	ENST00000397910	MUC16	c.11838T>G	-1.61071	2	2257	0	0	0	0	0	0	0	0	0	0	0
COSM1004030	ENST00000397910	MUC16	c.11547T>G	-1.2122	2	1966	0	0	0	0	0	0	0	0	0	0	0
COSM1004036	ENST00000397910	MUC16	c.10650C>T	-2.02899	2	1069	0	0	0	0	0	0	0	0	0	0	0
COSM1004046	ENST00000397910	MUC16	c.9849C>A	-1.07153	2	268	0	0	0	0	0	0	0	0	0	0	0
COSM1004052	ENST00000397910	MUC16	c.9453T>A	0.295473	1	23	0	0	1	0	0	0	0	0	0	0	1
COSM1004074	ENST00000397910	MUC16	c.8259G>A	-1.80277	1	1217	0	0	0	0	0	0	0	1	0	0	1
COSM1004088	ENST00000397910	MUC16	c.6675T>C	-1.32884	1	2801	1	0	0	0	0	0	0	0	0	0	1
COSM1004094	ENST00000397910	MUC16	c.5760G>A	-0.81119	1	3716	0	0	0	0	0	0	0	0	0	0	0
COSM1004102	ENST00000397910	MUC16	c.5262T>C	0.0878156	1	4214	0	0	0	0	0	0	0	0	0	0	0
COSM1004106	ENST00000397910	MUC16	c.4881C>A	0.297256	1	4595	0	0	0	0	0	0	0	0	0	0	0
COSM1004110	ENST00000397910	MUC16	c.4791G>A	-1.45414	1	4685	2	0	0	0	0	0	0	1	1	0	1
COSM1004118	ENST00000397910	MUC16	c.4236A>C	-0.849681	1	4439	0	0	0	0	0	0	0	0	0	0	0
COSM1004120	ENST00000397910	MUC16	c.4074C>T	-0.738054	1	4277	0	0	0	0	0	0	0	0	0	0	0
COSM1004122	ENST00000397910	MUC16	c.4014C>A	-1.22975	1	4217	0	0	0	0	0	0	0	0	0	0	0
COSM1004132	ENST00000397910	MUC16	c.3330C>T	-0.631784	1	3533	0	0	0	0	0	0	0	0	0	0	0
COSM1004138	ENST00000397910	MUC16	c.2565T>C	-1.82734	1	2768	0	0	0	0	0	0	0	0	0	0	0
COSM1004142	ENST00000397910	MUC16	c.1806G>A	-0.543564	1	2009	0	0	0	0	0	0	0	0	0	0	0
COSM1004156	ENST00000397910	MUC16	c.1296T>G	-0.0532799	1	1499	0	0	0	0	0	0	0	0	0	0	0
COSM1004162	ENST00000397910	MUC16	c.948G>A	-0.795306	1	1151	0	0	0	0	0	0	0	0	0	0	0
COSM1004168	ENST00000397910	MUC16	c.555T>C	-0.17076	1	758	0	0	0	0	0	0	0	0	0	0	0
COSM1004179	ENST00000429566	OR1M1	c.537C>T	2.10847	4	432	0	0	0	0	0	0	0	0	0	0	0
COSM1004183	ENST00000429566	OR1M1	c.828G>T	-0.979397	4	141	0	0	0	0	0	0	0	0	0	0	0
COSM1004184	ENST00000429566	OR1M1	c.930C>T	-1.67015	4	39	0	0	0	0	0	0	0	0	0	0	0
COSM1004189	ENST00000305456	OR7G2	c.54C>A	-0.760537	4	53	0	0	0	0	0	1	0	0	0	0	1
COSM1004193	ENST00000293614	OR7G1	c.543C>T	0.608096	4	394	0	0	0	0	0	0	0	0	0	0	0
COSM1004195	ENST00000305444	OR7G3	c.606G>T	-0.12052	4	334	0	0	0	0	0	0	0	0	0	0	0
COSM1004199	ENST00000247956	ZNF317	c.465G>A	-1.52269	2	3	0	0	0	0	0	0	0	0	0	0	0
COSM1004200	ENST00000247956	ZNF317	c.621G>A	0.166943	3	153	0	0	0	0	0	0	0	0	0	0	0
COSM1004201	ENST00000247956	ZNF317	c.702C>T	-0.752188	3	234	0	0	0	0	0	0	1	0	0	0	1
COSM1004204	ENST00000247956	ZNF317	c.1239C>T	0.562453	3	771	0	0	0	0	0	1	0	0	0	0	1
COSM1004206	ENST00000247956	ZNF317	c.1356G>A	-0.565899	3	888	0	0	0	0	1	0	0	1	0	0	1
COSM1004207	ENST00000247956	ZNF317	c.1407G>A	-0.310259	3	939	0	0	0	0	0	0	0	0	0	0	0
COSM1004210	ENST00000344248	OR7D2	c.72G>A	-1.62454	4	260	0	0	0	0	1	0	0	0	0	0	1
COSM1004218	ENST00000308682	OR7D4	c.720C>A	1.01971	4	269	0	0	0	0	0	0	0	0	0	0	0
COSM1004221	ENST00000308682	OR7D4	c.348C>T	-0.229318	4	381	0	0	0	0	0	0	0	0	0	0	0
COSM1004222	ENST00000308682	OR7D4	c.249G>C	0.827353	4	282	0	0	0	0	0	0	0	0	0	0	0
COSM1004224	ENST00000308682	OR7D4	c.42C>A	-1.6244	4	75	0	0	0	0	0	0	0	0	0	0	0
COSM1004227	ENST00000344049	Q8NH33	c.186C>A		4
COSM1004232	ENST00000456448	OR7E24	c.255C>A	-0.280412	4	369	0	0	0	0	0	0	0	0	0	0	0
COSM1004234	ENST00000456448	OR7E24	c.493T>C	-1.83262	4	607	0	0	0	0	0	0	0	0	0	0	0
COSM1004235	ENST00000456448	OR7E24	c.753G>A	-1.04777	4	683	0	0	0	0	0	0	0	1	0	0	1
COSM1004236	ENST00000456448	OR7E24	c.891T>C	-0.991451	4	545	0	0	0	0	0	0	0	0	0	0	0
COSM1004242	ENST00000308650	ZNF699	c.1119C>T	-0.246357	3	648	0	0	0	0	0	0	0	1	0	0	1
COSM1004243	ENST00000308650	ZNF699	c.582C>A	-0.0467468	3	111	0	0	0	0	0	0	0	0	0	0	0
COSM1004249	ENST00000308650	ZNF699	c.168C>A	1.36543	2	8	0	0	0	0	1	0	0	0	0	0	1
COSM1004257	ENST00000393883	ZNF559	c.636A>G	-1.21349	3	378	0	0	0	0	0	0	0	0	0	0	0
COSM1004259	ENST00000393883	ZNF559	c.756G>A	-2.02659	3	258	0	0	0	0	0	0	0	1	0	0	1
COSM1004267	ENST00000393883	ZNF559	c.1506T>C	-1.2729	3	886	0	0	0	0	0	0	0	0	0	0	0
COSM1004268	ENST00000434737	ZNF177	c.870G>A	0.312793	3	613	0	0	0	0	1	0	0	1	0	0	1
COSM1004282	ENST00000361151	ZNF266	c.1575C>T	0.329051	3	753	0	0	0	0	0	0	1	1	0	0	1
COSM1004284	ENST00000361151	ZNF266	c.1461T>C	0.819642	3	867	0	0	0	0	0	0	0	0	0	0	0
COSM1004285	ENST00000361151	ZNF266	c.1338G>A	-0.825026	3	990	0	0	0	0	0	0	0	0	0	0	0
COSM1004287	ENST00000361151	ZNF266	c.771G>A	-0.875727	3	566	0	0	0	0	0	0	0	0	0	0	0
COSM1004289	ENST00000361151	ZNF266	c.36A>T	-0.331094	2	1	0	0	0	0	0	0	0	1	0	1	1
COSM1004303	ENST00000301480	ZNF560	c.1041C>A	-1.37673	3	428	0	0	0	0	0	0	0	0	0	0	0
COSM1004305	ENST00000301480	ZNF560	c.813A>G	-1.21684	3	200	0	0	0	0	0	0	1	0	0	0	1
COSM1004306	ENST00000301480	ZNF560	c.723G>A	0.607479	3	110	0	0	0	0	1	0	0	0	0	0	1
COSM1004312	ENST00000301480	ZNF560	c.186C>A	-1.40476	2	28	0	0	0	0	0	1	0	0	0	0	1
COSM1004313	ENST00000263620	ARID3A	c.705C>T	1.47619	2	12	0	0	0	0	0	0	0	0	0	0	0
COSM1004314	ENST00000263620	ARID3A	c.705C>A	3.51147	2	12	0	0	0	0	0	0	0	0	0	0	0
COSM1004324	ENST00000253115	ZNF426	c.660A>G	-1.339	3	251	0	0	0	0	0	0	0	0	0	0	0
COSM1004325	ENST00000253115	ZNF426	c.420C>T		3	11	0	0	0	0	0	0	0	0	0	0	0
COSM1004332	ENST00000320451	ZNF121	c.816G>A	-1.37381	3	812	0	0	0	0	0	0	0	0	0	0	0
COSM1004339	ENST00000263620	ARID3A	c.1656C>A	0.94389	3	62	0	0	0	0	0	0	0	0	0	0	0
COSM1004359	ENST00000453372	ZNF562	c.831A>G	-1.32529	3	482	0	0	0	0	0	0	0	0	0	0	0
COSM1004367	ENST00000453372	ZNF562	c.429C>T	-1.96326	3	80	0	0	0	0	0	0	0	0	0	0	0
COSM1004374	ENST00000251289	WDR18	c.726C>T	-0.0295395	1	165	0	0	0	0	0	0	0	0	0	0	0
COSM1004379	ENST00000247977	FBXL12	c.756G>A	-1.14833	3	596	0	0	0	0	0	0	0	0	0	0	0
COSM1004380	ENST00000247977	FBXL12	c.711G>A	-0.449994	3	551	0	0	0	0	0	0	0	0	0	0	0
COSM1004381	ENST00000247977	FBXL12	c.519G>A	-0.453499	3	359	0	0	0	0	0	0	0	0	0	0	0
COSM1004382	ENST00000247977	FBXL12	c.486C>T	-1.0085	3	326	0	0	0	0	0	0	0	0	0	0	0
COSM1004390	ENST00000264833	OLFM2	c.75G>A	0.72196	2	11	0	0	0	0	0	0	0	0	0	1	1
COSM1004395	ENST00000289371	EIF5B	c.3405C>T	2.02166	1	150	0	0	0	0	0	1	0	0	0	0	1
COSM1004396	ENST00000258428	REV1	c.3669G>A	0.617662	3	24	0	0	0	0	0	0	0	0	0	0	0
COSM1004403	ENST00000258428	REV1	c.2697G>A	-0.150693	1	115	0	0	0	0	0	0	0	0	0	0	0
COSM1004406	ENST00000258428	REV1	c.2142T>C	1.47944	2	31	0	0	0	0	0	0	0	1	0	0	1
COSM1004408	ENST00000258428	REV1	c.1797A>G	1.24777	2	35	0	0	1	0	0	0	0	0	0	0	1
COSM1004409	ENST00000258428	REV1	c.1212A>C	2.3809	3	29	0	0	0	0	0	1	0	0	0	0	1
COSM1004410	ENST00000258428	REV1	c.1080C>T	-0.376594	3	161	0	0	0	0	0	0	0	0	0	0	0
COSM1004422	ENST00000409579	AFF3	c.3225C>A	5.64153	2	30	0	0	0	0	0	0	0	0	0	0	0
COSM1004430	ENST00000263663	TAF1B	c.822C>T	0.574244	2	15	0	0	0	0	0	0	0	0	0	0	0
COSM1004439	ENST00000409579	AFF3	c.849C>T	2.36256	3	286	0	0	0	0	0	0	0	0	0	0	0
COSM1004440	ENST00000409579	AFF3	c.399C>T	0.247156	2	149	0	0	0	0	0	0	1	0	0	0	1
COSM1004448	ENST00000393437	LONRF2	c.2064G>A	2.1676	2	7	0	0	0	0	0	0	0	1	0	0	1
COSM1004449	ENST00000393437	LONRF2	c.1542G>A	-0.0195356	2	57	0	0	0	0	0	0	0	0	0	0	0
COSM1004451	ENST00000393437	LONRF2	c.1212G>A	-0.490055	2	56	0	0	0	0	0	0	0	0	0	0	0
COSM1004456	ENST00000324907	GRHL1	c.231A>G	-1.14809	2	24	0	0	0	0	0	0	0	0	0	0	0
COSM1004457	ENST00000264249	CHST10	c.1017C>T	1.19223	3	483	0	0	0	0	0	0	0	0	0	0	0
COSM1004459	ENST00000264249	CHST10	c.918G>A	0.753119	3	384	0	0	0	0	0	0	0	0	0	0	0
COSM1004463	ENST00000264249	CHST10	c.720C>T	0.628978	3	186	0	0	0	0	0	0	0	0	0	0	0
COSM1004465	ENST00000264249	CHST10	c.300C>A	2.56464	2	107	0	0	0	0	0	0	0	0	0	0	0
COSM1004467	ENST00000324907	GRHL1	c.1053C>T	-0.260333	3	1077	0	0	0	0	0	1	0	0	0	0	1
COSM1004494	ENST00000335681	NPAS2	c.1200G>A	-2.11525	2	60	0	0	0	0	0	0	0	0	0	0	0
COSM1004501	ENST00000409318	TBC1D8	c.3273G>A	-0.51564	3	257	0	0	0	0	0	0	0	0	0	0	0
COSM1004505	ENST00000409318	TBC1D8	c.3219G>A	-0.640877	3	203	0	0	0	0	0	0	0	0	0	0	0
COSM1004509	ENST00000409318	TBC1D8	c.3096C>T	-0.925928	3	80	0	0	0	0	0	1	0	0	0	0	1
COSM1004513	ENST00000409318	TBC1D8	c.2907G>C	1.60109	3	79	0	0	0	0	0	0	0	1	0	0	1
COSM1004531	ENST00000409318	TBC1D8	c.1686C>T	-0.659972	2	82	0	0	0	0	0	0	1	0	0	0	1
COSM1004541	ENST00000409318	TBC1D8	c.706C>A	3.48257	2	74	0	0	0	0	0	0	0	0	0	0	0
COSM1004545	ENST00000409318	TBC1D8	c.486C>T	1.08241	2	83	0	0	0	0	0	0	0	0	0	0	0
COSM1004552	ENST00000289382	C2orf29	c.678C>T	0.386584	2	1	0	0	0	0	0	0	0	0	0	0	0
COSM1004569	ENST00000295317	RNF149	c.744C>A	2.77554	2	32	0	0	0	0	0	0	0	0	0	0	0
COSM1004579	ENST00000324768	CREG2	c.507G>A	-0.629757	2	65	0	0	0	0	0	0	0	1	0	1	1
COSM1004592	NM_145686	MAP4K4	c.1245A>G	1.04041	2	12	0	0	0	0	0	0	1	0	0	0	1
COSM1004624	ENST00000233946	IL1R1	c.1152C>A	0.0151987	3	17	0	0	0	0	0	0	0	0	0	0	0
COSM1004625	ENST00000233946	IL1R1	c.1506G>A	-0.952418	3	204	0	0	0	0	0	0	0	0	0	0	0
COSM1004629	ENST00000264257	IL1RL2	c.231G>A	-1.61266	2	62	0	0	0	0	0	0	0	0	0	0	0
COSM1004630	ENST00000264257	IL1RL2	c.615G>A	-0.73955	2	34	0	0	0	0	0	0	0	0	0	0	0
COSM1004638	ENST00000264257	IL1RL2	c.996G>A	0.582313	2	5	0	0	0	0	0	0	0	0	0	0	0
COSM1004644	ENST00000264257	IL1RL2	c.1152C>T	1.71018	2	17	0	0	0	0	0	0	0	0	0	0	0
COSM1004652	ENST00000264257	IL1RL2	c.1650G>A	-0.395244	2	28	0	0	0	0	0	0	0	0	0	0	0
COSM1004658	ENST00000233954	IL1RL1	c.1149C>T	1.70184	2	32	0	0	0	0	0	0	0	0	0	0	0
COSM1004660	ENST00000233954	IL1RL1	c.1383G>A	0.118632	3	98	0	0	0	0	0	0	0	0	0	0	0
COSM1004674	ENST00000264260	IL18RAP	c.186C>T	-1.87282	2	116	0	0	0	0	0	0	0	0	0	0	0
COSM1004676	ENST00000264260	IL18RAP	c.480A>G	-2.01172	2	85	0	0	0	0	0	0	0	0	0	0	0
COSM1004684	ENST00000264260	IL18RAP	c.1134T>C	0.495353	2	62	0	0	0	0	0	0	0	1	0	0	1
COSM1004689	ENST00000295269	SLC9A4	c.18C>T	-1.52122	1	238	0	0	0	0	0	0	0	0	0	0	0
COSM1004691	ENST00000295269	SLC9A4	c.162G>A	-1.88198	1	94	1	0	0	0	0	1	0	0	1	0	1
COSM1004694	ENST00000295269	SLC9A4	c.570C>T	1.36192	2	150	0	0	0	0	0	0	0	0	0	0	0
COSM1004696	ENST00000295269	SLC9A4	c.723C>A	1.49669	1	9	0	0	0	0	0	0	0	0	0	0	0
COSM1004698	ENST00000295269	SLC9A4	c.1824G>T	2.09655	2	6	0	0	0	0	0	0	0	0	0	0	0
COSM1004699	ENST00000295269	SLC9A4	c.1929C>T	0.966016	2	21	0	0	0	0	0	0	0	0	0	0	0
COSM1004701	ENST00000233969	SLC9A2	c.498T>C	-0.0650662	2	209	0	0	0	0	1	0	0	0	0	0	1
COSM1004703	ENST00000233969	SLC9A2	c.681G>A	0.558124	2	72	0	0	0	0	0	0	0	0	0	1	1
COSM1004705	ENST00000233969	SLC9A2	c.1161C>T	-0.0548649	2	61	0	0	0	0	0	0	0	1	0	0	1
COSM1004706	ENST00000233969	SLC9A2	c.1326T>C	-0.177941	2	99	0	0	0	0	0	0	0	0	0	0	0
COSM1004716	ENST00000233969	SLC9A2	c.2367G>A	0.268201	3	299	0	0	0	0	0	0	0	0	0	0	0
COSM1004725	ENST00000412401	TMEM182	c.324T>C	1.83779	2	7	0	0	0	0	0	0	0	0	0	0	0
COSM1004731	ENST00000361360	POU3F3	c.1050C>A	-0.0188363	4	1050	0	0	0	0	0	0	0	0	0	0	0
COSM1004732	ENST00000361360	POU3F3	c.1089C>T	2.35108	4	1089	0	0	0	0	0	0	0	0	0	0	0
COSM1004734	ENST00000361360	POU3F3	c.1134G>A	1.69633	4	1134	0	0	0	0	0	0	0	0	0	0	0
COSM1004735	ENST00000361360	POU3F3	c.1161G>A	1.59665	4	1161	0	0	0	0	0	0	0	0	0	0	0
COSM1004739	ENST00000258455	MRPS9	c.432C>T	2.08729	2	23	0	0	0	0	0	0	0	0	0	0	0
COSM1004745	ENST00000234111	ODC1	c.510C>T	0.342291	2	60	0	0	0	0	0	0	0	0	0	0	0
COSM1004749	ENST00000258456	GPR45	c.819C>T	1.01953	4	372	0	0	0	0	0	0	0	0	0	0	0
COSM1004751	ENST00000258449	TGFBRAP1	c.1959C>A	2.41456	2	14	0	0	0	0	0	0	0	0	0	0	0
COSM1004753	ENST00000258449	TGFBRAP1	c.1824T>C	-0.177972	2	11	0	0	0	0	0	0	0	0	0	0	0
COSM1004755	ENST00000258449	TGFBRAP1	c.1668C>T	1.25503	2	2	0	0	0	0	0	0	0	0	0	0	0
COSM1004757	ENST00000258449	TGFBRAP1	c.1587C>T	-1.20257	2	65	0	0	0	0	1	1	0	0	0	0	1
COSM1004760	ENST00000258449	TGFBRAP1	c.1221C>T	0.70111	2	99	0	0	0	0	0	0	0	0	0	0	0
COSM1004761	ENST00000258449	TGFBRAP1	c.1170G>C	1.93605	2	48	0	0	0	0	0	0	0	0	0	0	0
COSM1004763	ENST00000258449	TGFBRAP1	c.894C>T	0.471274	2	10	0	0	0	0	0	0	0	0	0	0	0
COSM1004766	ENST00000258449	TGFBRAP1	c.528C>T	0.906703	1	161	0	0	0	0	0	0	0	0	0	0	0
COSM1004768	ENST00000258449	TGFBRAP1	c.375C>T	0.926756	1	314	0	0	0	0	0	0	0	0	0	0	0
COSM1004773	ENST00000409177	FHL2	c.270A>G	1.22084	2	62	0	0	0	0	0	0	0	0	0	0	0
COSM1004783	ENST00000233154	NCK2	c.156G>A	0.0646615	2	70	0	0	0	0	1	0	0	0	0	0	1
COSM1004798	ENST00000233154	NCK2	c.1129A>C	1.38465	3	181	0	0	0	0	0	0	0	0	0	0	0
COSM1004805	ENST00000238044	C2orf40	c.285G>A	1.70437	1		0	0	0	0	0	0	0	0	0	0	0
COSM1004809	ENST00000283148	UXS1	c.858G>A	0.832911	3	25	0	0	0	0	0	0	0	0	0	0	0
COSM1004839	ENST00000409886	RGPD3	c.4098A>G	0.934109	2	827	0	0	0	0	0	0	0	0	0	0	0
COSM1004857	ENST00000409886	RGPD3	c.3291A>G	-0.203516	2	590	0	0	0	0	0	0	0	0	0	0	0
COSM1004863	ENST00000409886	RGPD3	c.3054C>T	-1.75295	2	353	0	0	0	0	0	0	0	0	0	0	0
COSM1004878	ENST00000409886	RGPD3	c.2625A>G	1.22103	2	19	0	0	0	0	0	0	0	0	0	0	0
COSM1004903	ENST00000409886	RGPD3	c.2262C>T	0.0127162	2	56	0	0	0	0	0	0	0	0	0	0	0
COSM1004921	ENST00000409886	RGPD3	c.1521C>T	-0.844307	2	62	0	0	0	0	1	0	0	0	0	0	1
COSM1004924	ENST00000409886	RGPD3	c.807G>A	0.438341	2	24	0	0	0	0	0	0	0	0	0	0	0
COSM1004930	ENST00000409886	RGPD3	c.561C>T	0.591985	2	76	0	0	0	0	0	0	0	0	0	0	0
COSM1004950	ENST00000345985	FLJ14075	c.1860C>A	-0.333601	3	62	0	0	0	0	0	0	0	0	0	0	0
COSM1004957	ENST00000361686	ST6GAL2	c.1137T>C	0.613359	2	7	0	0	0	0	0	0	0	0	0	0	0
COSM1004963	ENST00000361686	ST6GAL2	c.189C>T	-0.138998	2	245	0	0	0	0	0	0	0	0	0	0	0
COSM1004964	ENST00000361686	ST6GAL2	c.84C>A	0.250164	2	140	0	0	0	0	0	1	0	0	0	0	1
COSM1004968	ENST00000345985	FLJ14075	c.648C>T	0.125146	2	30	0	0	0	0	0	0	0	0	0	0	0
COSM1004969	ENST00000345985	FLJ14075	c.507G>A	0.124203	2	24	0	0	0	0	0	0	0	0	0	0	0
COSM1004970	ENST00000345985	FLJ14075	c.499C>A	2.47421	2	32	0	0	0	0	0	0	0	0	0	0	0
COSM1004973	ENST00000345985	FLJ14075	c.96A>G	-1.16628	2	17	0	0	0	0	0	0	0	0	0	0	0
COSM1004977	ENST00000408999	RGPD4	c.36C>T	0.0877421	1	36	0	0	0	0	0	0	0	0	0	0	0
COSM1004987	ENST00000408999	RGPD4	c.1410A>G	1.21361	2	48	0	0	0	1	0	0	0	0	0	0	1
COSM1004999	ENST00000408999	RGPD4	c.2784G>A	1.40182	2	84	0	0	0	0	0	0	0	0	1	0	1
COSM1005005	ENST00000408999	RGPD4	c.3018A>G	-0.275204	2	318	0	0	0	0	0	0	0	0	0	0	0
COSM1005013	ENST00000408999	RGPD4	c.3672A>C	0.308441	2	972	0	0	0	0	0	0	0	0	0	0	0
COSM1005041	ENST00000264047	SLC5A7	c.1131C>T	0.639768	3	18	0	0	0	0	0	0	0	0	0	0	0
COSM1005047	ENST00000264047	SLC5A7	c.1737A>G	-1.1398	3	6	0	0	0	0	0	0	0	0	0	0	0
COSM1005050	ENST00000272238	ATP6V1C2	c.33C>T	-0.607704	1	96	0	0	0	0	0	0	0	0	0	0	0
COSM1005054	ENST00000329106	SULT1C3	c.21C>T	-2.10776	1	21	0	0	0	0	0	0	0	0	0	0	0
COSM1005055	ENST00000329106	SULT1C3	c.312C>T	-0.754849	2	11	0	0	0	0	0	0	0	0	0	0	0
COSM1005066	ENST00000272452	SULT1C4	c.660G>A	-0.641857	2	45	0	1	0	0	0	0	0	0	0	0	1
COSM1005068	ENST00000272452	SULT1C4	c.747G>A	-1.91285	2	49	0	0	0	0	0	0	0	0	0	0	0
COSM1005088	ENST00000309863	GCC2	c.4215G>A	-0.595465	2	14	0	0	0	0	0	0	0	0	1	0	1
COSM1005094	ENST00000309863	GCC2	c.4878C>T	0.507776	2	96	0	0	0	0	0	0	0	0	0	0	0
COSM1005096	ENST00000272238	ATP6V1C2	c.489G>A	0.468491	2	19	0	0	0	0	0	0	0	0	0	0	0
COSM1005100	ENST00000272238	ATP6V1C2	c.522C>T	1.89116	2	47	0	0	0	0	0	0	0	0	0	0	0
COSM1005113	ENST00000272238	ATP6V1C2	c.894G>A	1.6873	2	69	0	0	0	0	0	0	0	0	0	0	0
COSM1005119	ENST00000272227	PDIA6	c.1122C>A	-0.371762	2	36	0	0	0	0	0	0	0	0	0	0	0
COSM1005121	ENST00000272227	PDIA6	c.1003C>T	1.42291	2	4	0	0	0	0	0	0	0	0	0	0	0
COSM1005123	ENST00000393310	LIMS1	c.108C>T	1.00209	2	48	0	0	0	0	0	0	0	0	0	0	0
COSM1005129	ENST00000393310	LIMS1	c.816C>T	0.993637	2	29	0	0	0	0	0	0	0	0	0	0	0
COSM1005130	ENST00000272227	PDIA6	c.777C>T	-1.84666	2	64	0	0	0	0	0	0	0	0	0	0	0
COSM1005135	ENST00000283195	RANBP2	c.375C>T	3.3822	2	30	0	0	0	0	0	0	0	0	0	0	0
COSM1005160	ENST00000283195	RANBP2	c.1668G>A	2.87524	1	87	0	0	0	0	0	0	0	0	0	0	0
COSM1005187	ENST00000283195	RANBP2	c.2577G>A	2.59958	2	25	0	0	0	0	0	0	0	0	0	0	0
COSM1005197	ENST00000283195	RANBP2	c.3667A>C	2.88533	2	970	0	0	0	0	0	0	0	1	0	0	1
COSM1005206	ENST00000283195	RANBP2	c.4392T>C	1.75354	2	1695	0	0	0	0	0	0	0	0	0	0	0
COSM1005212	ENST00000283195	RANBP2	c.4659A>G	1.7953	2	1962	0	0	0	0	0	0	0	1	0	0	1
COSM1005268	ENST00000283195	RANBP2	c.7971C>T	2.57817	2	49	0	0	0	0	0	0	0	0	0	0	0
COSM1005276	ENST00000308624	SNTG2	c.234A>G	0.877893	2	24	1	0	0	0	0	1	0	0	0	0	1
COSM1005295	ENST00000283195	RANBP2	c.9555G>A	2.70734	3	186	0	0	0	0	0	0	0	0	0	0	0
COSM1005301	ENST00000295124	CCDC138	c.870T>C	0.815503	2	15	0	1	0	0	0	0	0	0	0	0	1
COSM1005303	ENST00000295124	CCDC138	c.1098G>A	-0.373786	2	57	0	0	0	0	0	0	0	0	0	0	0
COSM1005314	ENST00000258443	EDAR	c.102C>T	-0.464213	2	50	0	0	0	0	0	0	0	1	0	1	1
COSM1005316	ENST00000309415	SH3RF3	c.702C>T	-1.31847	2	129	0	0	0	0	0	0	0	0	0	0	0
COSM1005322	ENST00000309415	SH3RF3	c.2340C>T	0.0609909	2	140	0	0	0	0	0	0	0	0	0	0	0
COSM1005323	ENST00000309415	SH3RF3	c.2430G>A	-1.35015	2	50	0	0	0	0	0	0	0	0	0	0	0
COSM1005324	ENST00000309415	SH3RF3	c.2526C>T	-0.913656	3	46	0	0	0	0	0	0	0	0	0	0	0
COSM1005325	ENST00000309415	SH3RF3	c.2541C>T	-1.11471	3	61	0	0	0	0	0	0	0	0	1	0	1
COSM1005335	ENST00000356454	ANKRD57	c.1158C>T	-0.077819	4	1314	0	0	0	0	0	1	0	0	0	0	1
COSM1005337	ENST00000356454	ANKRD57	c.1284C>T	-0.0693762	4	1440	0	0	0	0	0	0	0	0	0	0	0
COSM1005340	ENST00000295082	KCNF1	c.144G>C	0.927465	4	634	0	0	0	0	0	0	0	0	0	0	0
COSM1005342	ENST00000295082	KCNF1	c.276G>A	0.0799969	4	766	0	0	0	0	0	0	0	0	0	0	0
COSM1005344	ENST00000295082	KCNF1	c.750C>T	-0.657273	4	1049	0	0	0	0	0	0	0	0	0	0	0
COSM1005348	ENST00000295082	KCNF1	c.1158C>T	1.28677	4	641	0	0	0	0	0	0	0	0	0	0	0
COSM1005359	ENST00000316534	NPHP1	c.741C>T	0.290465	2	12	0	0	0	0	0	0	0	0	0	0	0
COSM1005360	ENST00000316534	NPHP1	c.525A>G	2.43338	2	2	0	0	0	0	0	0	1	0	1	0	1
COSM1005361	ENST00000316534	NPHP1	c.255G>A	0.013621	3	50	0	0	0	0	0	1	0	0	0	1	1
COSM1005369	ENST00000302759	BUB1	c.1908G>A	0.0389714	2	31	0	0	0	0	0	0	0	0	0	0	0
COSM1005377	ENST00000302759	BUB1	c.42C>T	1.2286	2	15	0	0	0	0	0	0	0	0	0	0	0
COSM1005378	ENST00000389811	ACOXL	c.249G>A	1.12677	1	10	0	0	0	0	0	1	0	0	0	0	1
COSM1005379	ENST00000389811	ACOXL	c.303G>A	0.869362	1	42	0	0	0	0	0	0	0	0	0	0	0
COSM1005384	ENST00000393256	BCL2L11	c.189G>A	0.919262	2	202	0	0	0	0	0	0	0	0	0	0	0
COSM1005389	ENST00000393256	BCL2L11	c.471C>T	0.671802	2	27	0	0	0	0	0	0	0	1	0	0	1
COSM1005399	ENST00000341068	ANAPC1	c.5034A>C	1.91445	2	30	0	0	0	0	1	0	0	0	0	0	1
COSM1005413	ENST00000341068	ANAPC1	c.4332C>T	0.356114	2	35	0	0	0	0	0	0	0	0	0	0	0
COSM1005421	ENST00000341068	ANAPC1	c.3186C>T	-0.219063	2	21	0	0	0	0	0	1	0	0	0	0	1
COSM1005423	XM_371511.3	LOC388972	c.141C>T		2	21
COSM1005426	ENST00000341068	ANAPC1	c.2160G>A	2.59842	2	44	0	0	0	0	0	0	0	0	0	0	0
COSM1005432	ENST00000341068	ANAPC1	c.1737G>A	0.408485	2	55	0	0	0	0	1	0	0	0	0	0	1
COSM1005435	ENST00000341068	ANAPC1	c.1524G>A	0.743731	2	8	1	0	0	0	0	0	0	0	0	0	1
COSM1005451	ENST00000341068	ANAPC1	c.675T>C	2.4349	3	36	0	0	0	0	0	0	0	0	0	0	0
COSM1005468	NM_006343	MERTK	c.1449C>T	-1.86027	2	1	0	0	0	0	0	0	0	0	0	0	0
COSM1005478	NM_006343	MERTK	c.2301C>T	-0.389086	2	48	0	0	0	0	0	0	0	0	0	0	0
COSM1005483	ENST00000283206	TMEM87B	c.540C>A	1.6146	2	39	0	0	1	0	0	0	0	0	0	0	1
COSM1005489	ENST00000283206	TMEM87B	c.1296C>T	0.763514	2	24	0	0	0	0	0	0	0	0	0	0	0
COSM1005492	ENST00000283206	TMEM87B	c.1659G>A	0.750814	3	51	0	0	0	0	0	0	0	0	0	0	0
COSM1005504	ENST00000409573	ZC3H8	c.78C>T	-0.495993	3	3	0	0	0	0	0	0	0	0	0	0	0
COSM1005511	ENST00000409871	ZC3H6	c.732G>A	-1.27296	2	15	0	0	0	0	0	0	0	0	0	0	0
COSM1005515	ENST00000409871	ZC3H6	c.2340A>G	0.781608	3	254	0	0	1	0	0	0	0	0	0	0	1
COSM1005517	ENST00000409871	ZC3H6	c.2463C>T	-0.0756462	3	377	0	0	0	0	0	0	0	0	0	0	0
COSM1005521	ENST00000409871	ZC3H6	c.3477G>A	-2.40176	3	1391	0	0	0	0	0	0	0	0	0	0	0
COSM1005530	ENST00000233336	TTL	c.123G>A	3.76011	1	34	0	0	1	0	1	0	1	1	0	0	1
COSM1005534	ENST00000233336	TTL	c.426A>G	2.16361	2	43	0	0	0	0	0	0	2	0	0	0	1
COSM1005542	ENST00000263331	POLR1B	c.864T>C	0.267648	2	102	0	0	0	0	0	0	0	0	0	0	0
COSM1005543	ENST00000263331	POLR1B	c.1044C>T	2.39703	2	58	0	0	0	0	0	0	0	0	0	0	0
COSM1005546	ENST00000263331	POLR1B	c.1296C>T	0.192744	2	34	0	0	0	0	0	0	0	0	0	0	0
COSM1005547	ENST00000263331	POLR1B	c.1494T>C	1.81258	2	118	0	0	0	0	0	0	0	0	0	0	0
COSM1005563	ENST00000263331	POLR1B	c.2604C>T	-0.141474	3	79	0	0	0	0	0	1	0	0	0	0	1
COSM1005565	ENST00000263331	POLR1B	c.2778T>C	-0.888971	3	253	0	0	0	0	1	0	1	1	0	0	1
COSM1005570	ENST00000324913	CHCHD5	c.183T>G	0.203689	2	126	0	0	0	0	0	0	0	0	0	0	0
COSM1005572	ENST00000324913	CHCHD5	c.267C>T	0.12512	2	42	0	0	0	0	0	0	0	0	0	0	0
COSM1005600	ENST00000315872	ROCK2	c.2823A>G	1.93037	2	88	0	0	0	0	1	0	0	0	0	0	1
COSM1005626	ENST00000263341	IL1B	c.435C>T	0.386876	2	32	0	0	0	0	0	0	0	0	0	0	0
COSM1005627	ENST00000263326	IL37	c.87G>A	-0.0705683	2	5	0	0	0	0	0	0	0	0	0	0	0
COSM1005630	ENST00000315872	ROCK2	c.762G>A	-0.410803	2	38	0	0	0	0	0	0	0	0	0	0	0
COSM1005636	ENST00000259205	IL36G	c.348C>T	-1.14562	3	48	0	0	0	0	0	0	0	0	0	0	0
COSM1005643	ENST00000259211	IL36A	c.147C>T	-0.502137	2	23	0	0	0	0	0	0	0	0	0	0	0
COSM1005648	ENST00000327407	IL1F8	c.426G>A	-2.13883	3	164	0	0	0	0	0	1	0	0	0	0	1
COSM1005653	ENST00000259213	IL36B	c.174G>A	-2.04572	2	52	0	0	0	0	0	0	0	0	0	0	0
COSM1005655	ENST00000327407	IL1F8	c.174G>A	-2.04572	2	52	0	0	0	0	0	0	0	0	0	0	0
COSM1005662	ENST00000259213	IL36B	c.15G>A	-1.54593	2	1	0	0	0	0	0	0	0	1	0	0	1
COSM1005664	ENST00000327407	IL1F8	c.15G>A	-1.54593	2	1	0	0	0	0	0	0	0	1	0	0	1
COSM1005665	ENST00000393197	IL1F10	c.318A>G	-0.676286	3	72	0	0	0	0	0	0	0	0	0	0	0
COSM1005669	ENST00000245796	PSD4	c.327C>T	-1.20213	2	438	0	0	0	0	0	0	0	0	0	0	0
COSM1005683	ENST00000245796	PSD4	c.2046C>A	0.840848	2	14	0	0	0	0	0	0	0	0	0	0	0
COSM1005687	ENST00000245796	PSD4	c.2553G>A	0.446616	1	71	0	0	0	0	0	0	0	0	0	0	0
COSM1005689	ENST00000245796	PSD4	c.2665T>C	2.14603	1	223	0	0	0	0	0	0	0	0	0	0	0
COSM1005691	ENST00000245796	PSD4	c.2844G>A		1	69	0	0	0	0	0	0	0	0	0	0	0
COSM1005695	ENST00000429538	PAX8	c.1116C>T		3	28	0	0	0	0	0	0	0	0	0	0	0
COSM1005702	ENST00000429538	PAX8	c.78G>A	3.13834	2	52	0	0	0	0	0	0	0	0	0	0	0
COSM1005708	ENST00000306507	FOXD4L1	c.261C>T	0.27886	4	853	1	0	0	0	0	0	1	1	0	0	1
COSM1005711	ENST00000306507	FOXD4L1	c.1074G>A	-0.03281	4	825	0	0	0	0	1	0	0	0	0	0	1
COSM1005712	ENST00000306507	FOXD4L1	c.1191C>T	1.43604	4	708	0	0	0	0	0	0	0	0	0	0	0
COSM1005728	ENST00000245680	SLC35F5	c.1309C>T	0.617342	3	34	0	0	0	0	0	0	0	0	0	0	0
COSM1005730	ENST00000245680	SLC35F5	c.798A>G	0.874986	2	35	0	1	0	0	0	0	0	0	0	0	1
COSM1005744	ENST00000308624	SNTG2	c.495G>A	-0.0817239	2	4	0	0	0	0	0	0	0	0	0	0	0
COSM1005748	ENST00000310323	DPP10	c.645T>A	1.3071	2	31	0	0	0	0	0	0	0	1	0	0	1
COSM1005754	ENST00000310323	DPP10	c.1068A>C	0.713957	2	15	0	0	0	0	0	1	0	0	0	0	1
COSM1005764	ENST00000310323	DPP10	c.1413T>C	0.967513	2	49	0	0	0	0	0	0	0	0	0	0	0
COSM1005770	ENST00000310323	DPP10	c.1548A>G	2.96253	2	38	0	0	0	0	1	1	0	0	0	0	1
COSM1005780	ENST00000310323	DPP10	c.1971T>C	0.453685	2	42	0	0	0	0	0	0	0	0	0	0	0
COSM1005801	ENST00000381486	GREB1	c.633C>A	1.27932	2	4	0	0	0	0	0	0	0	0	0	0	0
COSM1005820	ENST00000381486	GREB1	c.2316G>A	0.0576206	2	17	0	0	0	0	0	0	0	0	0	0	0
COSM1005822	ENST00000381486	GREB1	c.2442C>T	-0.480644	2	87	0	0	0	0	0	0	0	0	0	0	0
COSM1005824	ENST00000381486	GREB1	c.3552G>A	-0.096674	2	140	0	0	0	0	0	0	1	0	0	0	1
COSM1005826	ENST00000381486	GREB1	c.4047C>T	1.74701	2	3	0	0	0	0	0	0	1	1	0	0	1
COSM1005836	ENST00000381486	GREB1	c.5694G>A	-0.540306	3	8	0	0	0	0	0	0	0	0	0	0	0
COSM1005838	ENST00000381486	GREB1	c.5754C>T	0.459973	3	68	0	0	0	0	0	0	0	0	0	0	0
COSM1005844	ENST00000263239	DDX18	c.942C>T	0.163223	2	9	0	0	0	0	0	0	0	0	0	0	0
COSM1005846	ENST00000263239	DDX18	c.1107A>G	-1.12221	1	99	0	0	0	0	0	0	0	0	0	0	0
COSM1005848	ENST00000263239	DDX18	c.1431A>C	1.06642	2	63	0	0	0	0	0	0	1	1	0	0	1
COSM1005856	ENST00000376300	CCDC93	c.1797A>G	1.48641	2	46	0	0	0	0	0	0	0	0	0	0	0
COSM1005861	ENST00000376300	CCDC93	c.765G>A	0.343281	2	14	0	0	0	0	0	0	0	0	0	0	0
COSM1005863	ENST00000376300	CCDC93	c.321G>A	0.726333	2	43	0	0	0	0	0	0	0	0	0	0	0
COSM1005866	ENST00000376300	CCDC93	c.79T>C	1.46945	2	36	0	1	0	0	0	0	0	0	0	0	1
COSM1005869	ENST00000245787	INSIG2	c.418C>T	0.117912	1	118	0	0	0	0	0	0	0	0	0	0	0
COSM1005874	ENST00000256720	LPIN1	c.105C>A	-0.628197	2	87	0	0	0	0	0	1	0	0	0	0	1
COSM1005875	ENST00000256720	LPIN1	c.342G>A	-0.494103	2	54	0	0	0	0	0	0	0	0	0	0	0
COSM1005876	ENST00000256720	LPIN1	c.405G>A	-0.454956	2	117	0	0	0	0	0	0	0	0	0	0	0
COSM1005884	ENST00000256720	LPIN1	c.1887G>A	1.38011	2	18	0	0	0	0	0	0	0	0	0	0	0
COSM1005885	ENST00000256720	LPIN1	c.1935C>T	0.730312	2	30	0	0	0	0	0	0	0	0	0	0	0
COSM1005898	ENST00000327097	MARCO	c.1212T>C	-0.565796	2	5	0	0	0	0	0	0	0	0	0	0	0
COSM1005900	ENST00000327097	MARCO	c.1281C>T	-2.31457	1	136	0	0	0	0	0	0	0	0	0	0	0
COSM1005905	ENST00000393106	STEAP3	c.327G>A	1.48092	2	165	0	0	0	0	0	0	0	0	0	0	0
COSM1005908	ENST00000393106	STEAP3	c.549C>T	-1.45863	2	57	0	0	0	0	0	0	0	0	0	0	0
COSM1005911	ENST00000393106	STEAP3	c.630G>A	-0.688997	2	138	0	0	0	0	0	0	0	0	0	0	0
COSM1005912	ENST00000393106	STEAP3	c.669C>T	-0.426079	2	177	0	0	0	0	0	0	0	0	0	0	0
COSM1005916	ENST00000393106	STEAP3	c.1197C>T	0.292394	3	12	0	0	0	0	0	0	0	0	0	0	0
COSM1005921	ENST00000334816	C2orf76	c.57C>T	0.413984	2	68	0	0	0	0	0	0	0	0	0	0	0
COSM1005935	ENST00000295220	hCG_17324	c.630T>C	-0.933366	2	28	0	0	0	0	0	0	0	0	0	0	0
COSM1005936	ENST00000295220	hCG_17324	c.663G>A	-2.61627	2	5	0	0	0	0	0	0	0	0	0	0	0
COSM1005938	ENST00000295220	hCG_17324	c.726G>A	-1.83318	2	66	0	0	0	0	0	0	0	0	0	0	0
COSM1005939	ENST00000295220	hCG_17324	c.1011G>A	-1.67727	3	30	0	0	0	0	0	0	0	0	0	0	0
COSM1005943	ENST00000295220	hCG_17324	c.1416C>A	0.252383	2	44	0	0	0	0	0	1	0	0	0	0	1
COSM1005945	ENST00000295220	hCG_17324	c.1603C>T	0.3121	3	47	1	0	0	0	0	0	0	0	0	0	1
COSM1005946	ENST00000295220	hCG_17324	c.1644C>T	0.76434	3	88	0	0	0	0	0	0	0	0	0	0	0
COSM1005947	ENST00000272521	TMEM177	c.69C>A	2.8799	3	91	0	0	0	0	0	0	0	0	0	0	0
COSM1005957	ENST00000263708	PTPN4	c.930G>A	1.65181	2	71	0	0	1	0	0	0	0	0	0	0	1
COSM1005959	ENST00000263708	PTPN4	c.1086C>A	-0.170777	1	110	0	0	0	0	0	0	0	0	0	0	0
COSM1005964	ENST00000263708	PTPN4	c.1872T>C	1.10116	2	59	0	0	0	0	0	0	0	1	0	0	1
COSM1005966	ENST00000263708	PTPN4	c.2121G>A	-0.536326	2	12	0	0	0	0	0	0	0	0	0	0	0
COSM1005971	ENST00000263713	EPB41L5	c.642A>G	0.0879961	2	16	1	0	0	0	0	0	0	0	0	0	1
COSM1005977	ENST00000263713	EPB41L5	c.1518A>C	1.21618	2	17	0	0	0	0	0	0	0	0	0	0	0
COSM1005978	ENST00000263713	EPB41L5	c.1578C>T	-0.388049	2	21	0	0	0	0	0	1	0	0	0	0	1
COSM1005980	ENST00000272519	RALB	c.375C>T	0.7621	2	52	0	0	0	0	0	0	0	0	0	0	0
COSM1005986	ENST00000361492	GLI2	c.30C>T	-0.917223	1	118	0	0	0	0	0	0	1	0	0	0	1
COSM1005988	ENST00000361492	GLI2	c.132G>A	-1.90249	1	16	0	0	0	0	0	0	0	0	0	0	0
COSM1005990	ENST00000361492	GLI2	c.360G>A	0.434076	3	106	0	0	0	0	0	0	0	0	0	0	0
COSM1005991	ENST00000361492	GLI2	c.363C>T	1.76795	3	109	0	0	0	0	0	0	0	0	0	0	0
COSM1005993	ENST00000361492	GLI2	c.1083C>T	0.0734621	2	24	0	0	0	0	0	0	0	0	0	0	0
COSM1005994	ENST00000361492	GLI2	c.1302C>T	0.553641	2	66	0	0	0	0	0	1	0	0	0	0	1
COSM1006001	ENST00000361492	GLI2	c.4305C>T	0.715605	3	2012	0	0	0	0	0	0	0	0	0	0	0
COSM1006004	ENST00000263707	TFCP2L1	c.1329G>T	2.64708	2	13	0	0	0	0	0	0	0	0	0	0	0
COSM1006006	ENST00000263707	TFCP2L1	c.855C>T	-1.20895	2	6	0	0	0	0	0	0	0	0	0	0	0
COSM1006010	ENST00000263707	TFCP2L1	c.276C>T	1.2768	2	16	0	0	0	0	0	0	0	0	0	0	0
COSM1006013	ENST00000263710	CLASP1	c.4092A>G	-0.446723	2	14	0	0	0	0	0	0	0	0	0	0	0
COSM1006016	ENST00000263710	CLASP1	c.3816C>A	0.112249	2	71	0	0	0	0	0	1	0	0	0	0	1
COSM1006018	ENST00000263710	CLASP1	c.3651C>T	-0.395539	2	8	0	0	0	0	0	0	0	0	0	0	0
COSM1006027	ENST00000263710	CLASP1	c.1902C>T	-0.406426	2	11	0	0	0	0	0	0	0	0	0	0	0
COSM1006028	ENST00000263710	CLASP1	c.1698G>A	1.30521	2	6	0	0	0	0	0	0	0	0	0	0	0
COSM1006037	ENST00000263710	CLASP1	c.723C>T	0.365901	2	10	0	0	0	0	0	0	0	0	0	0	0
COSM1006047	ENST00000285814	MKI67IP	c.441A>G	0.457976	3	88	0	0	0	0	0	0	0	0	0	0	0
COSM1006048	ENST00000285814	MKI67IP	c.183C>A	0.787391	2	61	0	0	0	0	0	0	0	0	0	0	0
COSM1006067	ENST00000431078	CNTNAP5	c.312G>A	-1.11378	3	117	1	0	0	0	0	0	0	1	0	0	1
COSM1006071	ENST00000431078	CNTNAP5	c.378C>A	1.83901	3	51	0	0	0	0	0	1	0	0	0	0	1
COSM1006092	ENST00000431078	CNTNAP5	c.1494C>T	0.542946	2	20	0	0	0	0	0	0	0	0	0	0	0
COSM1006096	ENST00000431078	CNTNAP5	c.1818C>T	0.516661	2	55	0	0	0	0	0	1	0	0	0	0	1
COSM1006098	ENST00000431078	CNTNAP5	c.1896G>A	1.59336	2	23	0	0	0	0	0	0	0	0	0	0	0
COSM1006102	ENST00000431078	CNTNAP5	c.1932C>T	-0.183006	2	59	0	0	0	0	0	0	1	0	0	0	1
COSM1006108	ENST00000431078	CNTNAP5	c.2214C>T	0.139571	2	17	0	0	0	0	0	0	0	0	0	0	0
COSM1006119	ENST00000431078	CNTNAP5	c.2658C>T	-0.736748	2	91	0	0	0	0	0	0	0	0	0	0	0
COSM1006126	ENST00000431078	CNTNAP5	c.3021G>A	1.36362	2	32	0	0	0	0	0	0	0	0	0	0	0
COSM1006147	ENST00000431078	CNTNAP5	c.3894C>T	1.94608	3	170	0	0	0	0	0	0	0	1	0	0	1
COSM1006152	ENST00000316724	BIN1	c.1359G>A	0.794406	2	13	0	0	0	0	0	0	0	0	0	0	0
COSM1006153	ENST00000316724	BIN1	c.864C>T	0.354857	2	6	0	0	0	0	0	1	0	0	0	0	1
COSM1006154	ENST00000316724	BIN1	c.684G>A	-1.23071	2	15	0	0	0	0	1	0	0	0	0	0	1
COSM1006155	ENST00000316724	BIN1	c.570G>A	1.68851	2	43	0	0	0	0	0	0	0	0	0	0	0
COSM1006159	ENST00000335247	CYP27C1	c.1077G>A	-1.02565	3	74	0	0	0	0	0	0	0	0	0	0	0
COSM1006162	ENST00000335247	CYP27C1	c.627G>A	0.525867	2	74	0	0	0	0	0	0	0	0	0	0	0
COSM1006165	ENST00000335247	CYP27C1	c.456C>T	1.0566	2	67	0	0	0	0	0	0	1	0	0	0	1
COSM1006174	ENST00000285398	ERCC3	c.1230C>T	1.68817	2	113	0	0	0	0	0	0	0	0	0	0	0
COSM1006175	ENST00000285398	ERCC3	c.1155C>T	3.46802	2	127	1	0	0	0	0	0	0	0	0	0	1
COSM1006181	ENST00000285398	ERCC3	c.216C>T	2.13069	2	19	0	0	0	0	0	0	0	0	0	0	0
COSM1006183	ENST00000285398	ERCC3	c.51G>A	4.22589	2	22	0	0	0	0	0	0	0	0	0	0	0
COSM1006184	ENST00000409947	MAP3K2	c.1710C>A	0.96176	3	75	0	0	0	0	0	1	0	0	0	0	1
COSM1006206	ENST00000234071	PROC	c.336C>T	-0.499963	3	43	0	0	0	0	0	1	0	0	0	0	1
COSM1006207	ENST00000234071	PROC	c.468C>T	-0.310446	2	67	0	0	0	0	0	0	0	0	0	0	0
COSM1006208	ENST00000234071	PROC	c.657G>A	-0.164312	2	21	0	0	0	0	0	0	0	0	0	0	0
COSM1006220	ENST00000295321	IWS1	c.405T>C	0.149868	2	254	0	0	0	0	0	0	0	0	0	0	0
COSM1006224	ENST00000272666	MYO7B	c.78C>T	-0.455064	2	54	0	0	0	0	0	0	1	0	0	0	1
COSM1006228	ENST00000272666	MYO7B	c.531C>T	-0.826364	2	61	0	0	0	0	0	1	0	0	0	0	1
COSM1006230	ENST00000272666	MYO7B	c.642G>A	0.97336	2	50	0	0	0	0	0	0	0	1	0	0	1
COSM1006232	ENST00000272666	MYO7B	c.672C>T	-1.01238	2	63	0	0	0	0	0	0	2	0	0	0	1
COSM1006238	ENST00000272666	MYO7B	c.819C>T	-0.378573	2	30	0	0	0	0	0	0	0	0	1	0	1
COSM1006240	ENST00000272666	MYO7B	c.930C>T	1.19477	2	73	0	0	0	0	0	0	0	0	0	0	0
COSM1006244	ENST00000272666	MYO7B	c.1014C>T	-0.725413	2	11	0	0	0	0	0	0	0	0	0	0	0
COSM1006246	ENST00000272666	MYO7B	c.1158G>T	0.655874	2	42	0	0	0	0	0	0	0	0	0	0	0
COSM1006250	ENST00000272666	MYO7B	c.1701G>A	-0.0603462	2	11	0	1	0	0	0	0	0	0	0	0	1
COSM1006258	ENST00000272666	MYO7B	c.3288C>T	0.988867	2	32	0	0	0	0	0	1	0	0	0	0	1
COSM1006262	ENST00000272666	MYO7B	c.3735C>T	2.01488	2	6	0	0	0	0	0	0	0	0	0	0	0
COSM1006272	ENST00000272666	MYO7B	c.5311C>T	1.07244	2	36	0	0	0	0	0	0	0	0	0	0	0
COSM1006280	ENST00000272666	MYO7B	c.6156C>T	-0.332624	2	9	0	0	0	0	0	0	0	0	0	0	0
COSM1006290	ENST00000272666	MYO7B	c.6591C>T	1.29135	2	69	0	0	0	0	0	0	0	0	0	0	0
COSM1006296	ENST00000272666	MYO7B	c.6891G>A	1.31475	2	30	0	0	0	0	0	0	0	0	0	0	0
COSM1006297	ENST00000324938	LIMS2	c.1012C>T	1.80716	3	61	0	0	0	0	0	0	0	0	0	0	0
COSM1006302	ENST00000324938	LIMS2	c.726C>T	2.29022	2	1017	0	0	0	0	1	0	0	0	0	0	1
COSM1006303	ENST00000324938	LIMS2	c.462G>A	0.746844	2	30	0	0	0	0	0	0	0	0	0	0	0
COSM1006309	ENST00000393018	GPR17	c.795C>T	0.301503	3	731	0	0	0	0	0	0	0	0	0	0	0
COSM1006310	ENST00000393018	GPR17	c.828C>T	-1.03296	3	764	0	0	0	0	0	0	0	0	0	0	0
COSM1006315	ENST00000322313	WDR33	c.3342C>T	0.958179	2	33	0	0	0	0	0	0	0	0	0	0	0
COSM1006317	ENST00000322313	WDR33	c.2418G>A	-0.567016	2	343	0	0	0	0	0	0	0	0	0	0	0
COSM1006321	ENST00000322313	WDR33	c.1665T>G	0.0932969	2	7	0	0	0	0	0	0	0	0	0	0	0
COSM1006324	ENST00000322313	WDR33	c.1170C>G	2.57138	2	27	0	0	0	0	0	0	0	0	0	0	0
COSM1006327	ENST00000322313	WDR33	c.1062T>C	-0.940204	2	24	0	0	0	0	0	0	0	0	0	0	0
COSM1006332	ENST00000322313	WDR33	c.570G>A	0.551551	3	95	0	0	0	0	0	0	0	0	0	0	0
COSM1006336	ENST00000155926	TRIB2	c.27C>A	1.62365	1	243	0	0	0	0	0	1	0	0	0	0	1
COSM1006341	ENST00000155926	TRIB2	c.279T>C	1.17234	2	9	0	0	0	0	1	0	0	0	0	0	1
COSM1006343	ENST00000155926	TRIB2	c.405G>A	0.461206	2	135	0	0	0	0	0	0	0	2	0	0	1
COSM1006344	ENST00000155926	TRIB2	c.420C>T	-0.110788	2	143	0	0	0	0	0	0	0	0	0	0	0
COSM1006348	ENST00000259235	SAP130	c.3099C>T	-1.91383	3	110	0	0	0	0	0	0	1	1	0	1	1
COSM1006355	ENST00000259235	SAP130	c.2241G>A	0.344607	2	155	0	0	0	0	0	0	0	0	0	0	0
COSM1006356	ENST00000259235	SAP130	c.2214C>T	-0.287321	2	177	0	0	0	0	1	0	0	0	0	0	1
COSM1006365	ENST00000259235	SAP130	c.180A>G	0.671776	2	11	0	0	0	0	0	0	0	0	0	0	0
COSM1006369	ENST00000155926	TRIB2	c.829C>T	0.213911	3	266	0	0	0	0	0	0	0	0	0	0	0
COSM1006373	ENST00000259253	UGGT1	c.885C>T	1.70376	2	13	0	0	0	0	0	0	0	0	0	0	0
COSM1006376	ENST00000259253	UGGT1	c.1113C>T	-1.28277	2	21	0	0	0	0	0	0	0	0	0	0	0
COSM1006382	ENST00000259253	UGGT1	c.2175C>A	0.0445941	2	38	0	0	0	0	0	0	0	0	0	0	0
COSM1006384	ENST00000259253	UGGT1	c.2640C>T	1.37585	3	12	0	0	1	0	0	0	0	0	0	0	1
COSM1006385	ENST00000259253	UGGT1	c.2736C>T	-0.438249	2	42	0	0	0	0	0	0	0	0	0	0	0
COSM1006394	ENST00000259253	UGGT1	c.4266G>A	2.46275	2	22	0	1	0	0	0	0	0	0	0	0	1
COSM1006397	ENST00000259241	HS6ST1	c.1047C>T	1.40661	3	519	0	0	0	0	0	0	0	0	0	0	0
COSM1006399	ENST00000259241	HS6ST1	c.807C>T	-0.863514	3	279	0	0	0	0	0	0	1	0	0	0	1
COSM1006401	ENST00000259241	HS6ST1	c.645G>A	-0.17463	3	117	0	0	0	0	0	0	0	0	0	0	0
COSM1006414	ENST00000409914	POTEF	c.2997G>A	1.60616	3	941	0	0	0	0	0	0	0	0	0	0	0
COSM1006418	ENST00000409914	POTEF	c.2394C>T	1.13835	3	494	0	0	0	0	0	0	1	0	0	0	1
COSM1006460	ENST00000409031	SMPD4	c.2547C>A	0.673943	3	275	0	0	0	0	0	0	0	0	0	0	0
COSM1006464	ENST00000409031	SMPD4	c.1993C>T	-0.397319	2	18	0	0	0	0	0	0	0	0	0	0	0
COSM1006473	ENST00000312988	TUBA3E	c.1341C>T	-0.156331	3	101	0	0	0	0	0	0	0	0	1	0	1
COSM1006474	ENST00000312988	TUBA3E	c.1317C>T	-0.415138	3	125	0	0	0	0	1	0	0	0	0	0	1
COSM1006478	ENST00000312988	TUBA3E	c.856C>T	1.09574	2	201	0	0	0	0	0	0	0	0	0	0	0
COSM1006481	ENST00000312988	TUBA3E	c.468G>A	0.178493	2	92	0	0	0	0	0	0	0	0	0	0	0
COSM1006485	ENST00000312988	TUBA3E	c.147C>T	2.08546	2	80	0	0	0	0	0	0	0	0	0	0	0
COSM1006487	ENST00000312988	TUBA3E	c.132C>T	-0.497809	2	95	0	0	0	0	0	0	1	0	0	0	1
COSM1006498	ENST00000175756	PTPN18	c.822C>T	0.338956	1	12	0	0	0	0	0	0	0	0	0	0	0
COSM1006500	ENST00000175756	PTPN18	c.942C>T	-1.57129	2	18	0	0	0	0	0	0	0	0	0	0	0
COSM1006503	ENST00000259216	CFC1	c.174C>T	-2.26636	2	74	0	0	0	0	0	0	0	0	0	0	0
COSM1006505	ENST00000309926	GPR148	c.387C>T	-0.834632	4	469	0	0	0	0	0	0	0	0	0	0	0
COSM1006509	ENST00000309926	GPR148	c.1035C>A	-0.975176	4	150	0	0	0	0	0	0	0	0	0	0	0
COSM1006517	ENST00000321420	FAM123C	c.1009A>C	0.347468	3	1028	0	0	0	0	0	1	1	1	0	0	1
COSM1006519	ENST00000321420	FAM123C	c.1137C>T	-1.39406	3	1156	0	0	0	0	0	0	0	0	0	0	0
COSM1006522	ENST00000321420	FAM123C	c.1227C>T	-1.94873	3	1246	0	0	0	0	0	0	0	0	0	0	0
COSM1006523	ENST00000321420	FAM123C	c.1845T>C	0.204194	3	1864	0	0	0	0	0	0	0	0	0	0	0
COSM1006526	ENST00000326016	ARHGEF4	c.321T>C	-2.34478	2	21	0	0	0	0	1	0	0	0	0	0	1
COSM1006532	ENST00000326016	ARHGEF4	c.780C>T	0.144085	1	144	0	0	0	0	0	0	0	0	0	0	0
COSM1006533	ENST00000326016	ARHGEF4	c.966C>T	-0.460706	2	42	0	0	0	0	0	0	0	0	0	0	0
COSM1006535	ENST00000326016	ARHGEF4	c.1425C>T	-0.660636	2	42	0	0	0	0	0	1	0	0	0	0	1
COSM1006540	ENST00000389915	FAM168B	c.393G>A	2.85334	2	83	0	0	0	0	0	0	0	0	0	0	0
COSM1006548	ENST00000356920	POTEE	c.318C>T	-2.03986	1	203	0	0	0	0	0	0	0	0	0	0	0
COSM1006549	ENST00000358087	POTE2	c.318C>T	-2.03986	1	203	0	0	0	0	0	0	0	0	0	0	0
COSM1006570	ENST00000356920	POTEE	c.1650C>T	-0.495677	2	54	0	0	0	0	0	0	0	0	0	0	0
COSM1006571	ENST00000356920	POTEE	c.1734T>C	0.023082	2	44	0	1	0	0	0	0	0	0	0	0	1
COSM1006577	ENST00000356920	POTEE	c.2115C>T	0.882486	3	21	0	0	0	0	0	0	0	0	0	0	0
COSM1006583	ENST00000356920	POTEE	c.2673G>A	0.261631	3	774	0	0	0	0	0	0	0	0	0	0	0
COSM1006587	ENST00000321253	TUBA3D	c.432C>T	-0.192684	2	57	0	0	0	0	0	0	0	0	0	0	0
COSM1006594	ENST00000295171	CCDC74A	c.228G>A	-0.604488	1	22	0	0	0	0	0	0	0	0	0	0	0
COSM1006596	ENST00000295171	CCDC74A	c.603C>A	0.312996	2	59	0	0	0	0	0	0	0	0	0	0	0
COSM1006602	ENST00000329321	GPR39	c.366G>A	-0.882118	1	490	0	0	0	0	0	0	0	0	0	0	0
COSM1006603	ENST00000329321	GPR39	c.453G>A	-0.320684	1	403	1	0	0	0	0	0	0	0	0	0	1
COSM1006609	ENST00000329321	GPR39	c.1011G>A	1.74133	3	155	0	0	0	0	0	0	0	0	0	0	0
COSM1006610	ENST00000329321	GPR39	c.1035G>T	2.85649	3	179	0	0	0	0	0	0	0	0	0	0	0
COSM1006612	ENST00000329321	GPR39	c.1065C>T	-0.880484	3	209	0	0	0	0	0	0	0	0	0	0	0
COSM1006615	ENST00000409261	NCKAP5	c.5202G>A	0.152545	2	73	0	0	0	0	0	0	0	0	0	0	0
COSM1006628	ENST00000409261	NCKAP5	c.3810C>T	3.00772	2	1062	0	0	0	0	0	0	0	0	0	0	0
COSM1006629	ENST00000409261	NCKAP5	c.3741T>C	0.0311744	2	1131	0	0	1	0	0	0	0	0	0	0	1
COSM1006640	ENST00000409261	NCKAP5	c.2172T>C	0.65791	2	1079	0	0	0	0	0	0	0	0	0	0	0
COSM1006657	ENST00000281923	MGAT5	c.99C>T	1.90007	1	142	0	0	0	0	0	1	0	0	0	0	1
COSM1006664	ENST00000281923	MGAT5	c.1029C>T	0.348916	2	52	0	0	0	0	0	0	0	0	0	0	0
COSM1006669	ENST00000281923	MGAT5	c.2040C>A	1.00575	3	13	0	0	0	0	0	0	0	0	0	0	0
COSM1006676	ENST00000281924	TMEM163	c.399G>A	0.145533	2	32	0	0	0	0	0	0	0	0	0	0	0
COSM1006689	ENST00000356140	ACMSD	c.921C>A	0.906451	2	27	0	0	0	0	0	0	0	0	0	0	0
COSM1006690	ENST00000264157	CCNT2	c.102C>A	1.55265	1	56	0	0	0	0	0	0	0	0	0	0	0
COSM1006696	ENST00000264157	CCNT2	c.321A>G	2.87766	2	48	0	0	0	0	0	0	0	0	0	0	0
COSM1006703	ENST00000264157	CCNT2	c.1044C>T	-0.092234	2	270	0	0	0	0	1	0	0	0	0	0	1
COSM1006716	ENST00000264157	CCNT2	c.2103C>T	0.168053	3	1329	0	0	0	0	0	0	0	1	0	0	1
COSM1006729	ENST00000375845	YSK4	c.3501G>A	-0.327673	3	278	0	0	0	0	0	0	0	0	0	0	0
COSM1006739	ENST00000375845	YSK4	c.3267A>G	0.368153	3	44	0	0	0	0	0	0	0	0	0	0	0
COSM1006755	ENST00000375845	YSK4	c.2199A>G	0.624799	2	874	0	0	0	0	0	0	0	0	0	0	0
COSM1006768	ENST00000375845	YSK4	c.1341C>A	-0.80082	2	722	0	0	0	0	0	0	0	0	0	0	0
COSM1006770	ENST00000375845	YSK4	c.1227G>A	-1.56798	2	608	1	0	0	0	0	0	0	0	0	0	1
COSM1006773	ENST00000375845	YSK4	c.885T>C	-0.252461	2	266	0	0	0	0	0	0	0	0	0	0	0
COSM1006775	ENST00000375845	YSK4	c.582G>A	-1.39512	3	7	0	0	0	0	0	0	0	0	0	0	0
COSM1006778	ENST00000375845	YSK4	c.144C>T	-0.0444435	2	5	0	0	0	0	0	0	0	0	0	0	0
COSM1006784	ENST00000264158	RAB3GAP1	c.318T>C	1.5121	2	35	0	0	0	0	0	0	0	0	0	0	0
COSM1006786	ENST00000264158	RAB3GAP1	c.570C>T	1.11013	2	78	0	0	0	0	0	0	0	0	0	0	0
COSM1006807	ENST00000264159	ZRANB3	c.2784G>A	-1.44367	2	177	0	0	0	0	0	0	0	0	0	0	0
COSM1006811	ENST00000264159	ZRANB3	c.2112A>G	-1.68778	2	47	0	0	0	0	0	0	0	0	0	0	0
COSM1006813	ENST00000264159	ZRANB3	c.1890C>T	1.29169	2	65	0	0	0	0	0	0	0	0	0	0	0
COSM1006815	ENST00000264159	ZRANB3	c.1542C>T	1.43171	2	2	0	0	0	0	0	0	0	0	0	0	0
COSM1006816	ENST00000264159	ZRANB3	c.1431T>A	1.49291	2	44	0	0	0	0	0	0	0	0	0	0	0
COSM1006822	ENST00000264159	ZRANB3	c.408C>T	0.509661	2	48	0	0	0	0	0	0	0	0	0	0	0
COSM1006824	ENST00000264159	ZRANB3	c.150A>G	0.0150733	2	12	0	0	0	0	0	0	0	0	0	0	0
COSM1006826	ENST00000264160	R3HDM1	c.84A>G	0.816399	2	87	0	0	0	0	0	0	0	0	0	0	0
COSM1006829	ENST00000264160	R3HDM1	c.1047G>A	2.08301	2	55	0	0	0	0	0	0	0	1	0	0	1
COSM1006830	ENST00000264160	R3HDM1	c.1116G>T	2.03429	2	103	0	0	0	0	0	0	0	0	0	0	0
COSM1006832	ENST00000264160	R3HDM1	c.1308T>G	0.13266	2	89	0	0	0	0	0	0	0	0	0	0	0
COSM1006835	ENST00000264160	R3HDM1	c.1791A>G	0.524218	3	121	0	0	0	0	0	0	0	0	0	0	0
COSM1006838	ENST00000264160	R3HDM1	c.2652C>T	-0.057614	2	21	0	0	0	0	0	0	0	0	0	0	0
COSM1006850	ENST00000264162	LCT	c.5506C>A	1.35132	2	58	0	0	0	0	0	0	0	0	0	0	0
COSM1006852	ENST00000264162	LCT	c.5175G>A	-0.0183371	2	63	0	0	0	0	0	0	0	0	0	0	0
COSM1006857	ENST00000264162	LCT	c.4428C>T	1.2024	2	37	0	0	0	0	0	1	0	0	0	0	1
COSM1006862	ENST00000264162	LCT	c.3759G>A	0.572275	2	146	0	0	0	0	0	0	0	0	0	0	0
COSM1006871	ENST00000264162	LCT	c.2835C>T	-1.24811	2	481	0	0	0	0	0	0	0	0	0	0	0
COSM1006872	ENST00000264162	LCT	c.2679C>T	0.967711	2	325	0	0	0	0	0	0	0	0	0	0	0
COSM1006877	ENST00000264162	LCT	c.2067C>T	1.42636	1	287	0	0	0	0	0	0	0	0	0	0	0
COSM1006878	ENST00000264162	LCT	c.1989C>T	-1.47008	1	284	0	0	0	0	0	0	0	0	0	0	0
COSM1006882	ENST00000264162	LCT	c.1359C>T	0.400967	2	349	0	0	0	0	0	0	0	0	0	0	0
COSM1006889	ENST00000264162	LCT	c.390C>A	0.585859	1	251	0	0	0	0	0	1	0	0	0	0	1
COSM1006891	ENST00000264162	LCT	c.333G>A	-0.294051	1	308	0	0	0	0	0	0	0	0	0	0	0
COSM1006897	ENST00000264156	MCM6	c.1218C>T	1.69021	2	3	0	0	0	0	0	0	0	0	0	0	0
COSM1006898	ENST00000264156	MCM6	c.753G>A	1.58571	2	29	0	0	0	0	0	0	0	0	0	0	0
COSM1006899	ENST00000264156	MCM6	c.639T>A	0.853118	2	23	0	0	0	0	0	0	0	1	0	0	1
COSM1006904	ENST00000264161	DARS	c.1209C>A	-0.004052	2	22	0	0	0	0	0	0	0	0	0	0	0
COSM1006907	ENST00000264161	DARS	c.865T>C	0.930508	1	6	0	0	0	0	0	0	0	0	0	0	0
COSM1006910	ENST00000409817	CXCR4	c.873C>T	-1.87751	4	719	0	0	0	0	0	0	1	0	0	0	1
COSM1006914	ENST00000272643	THSD7B	c.1074G>A	-0.469074	2	124	0	0	0	0	0	0	0	0	0	0	0
COSM1006916	ENST00000272643	THSD7B	c.1383G>T	0.747831	2	14	0	0	0	0	0	1	0	0	0	0	1
COSM1006917	ENST00000272643	THSD7B	c.1437C>A	-0.552159	2	68	0	0	0	0	0	0	0	0	0	0	0
COSM1006919	ENST00000272643	THSD7B	c.1929T>C	2.50812	2	14	0	0	0	0	0	0	0	0	0	0	0
COSM1006924	ENST00000272643	THSD7B	c.2655G>A	-1.27726	2	40	0	0	0	0	0	0	0	0	0	0	0
COSM1006937	ENST00000272643	THSD7B	c.4029A>G	-0.194262	2	75	0	0	0	0	0	0	0	0	0	0	0
COSM1006942	ENST00000272643	THSD7B	c.4809C>T	0.664392	3	61	1	0	0	0	0	0	0	0	0	0	1
COSM1006949	ENST00000280097	HNMT	c.433C>T	0.940559	2	4	0	0	0	0	0	0	0	0	0	0	0
COSM1006950	ENST00000280097	HNMT	c.558C>T	1.8139	3	35	0	0	0	0	0	0	0	0	0	0	0
COSM1006952	XM_496603.1	LOC440917	c.782G>A		3
COSM1006953	XM_496603.1	LOC440917	c.673C>T		3
COSM1006957	XM_496603.1	LOC440917	c.480C>T		3
COSM1006958	XM_496603.1	LOC440917	c.432G>A		3
COSM1006959	XM_496603.1	LOC440917	c.105A>G		3
COSM1006966	ENST00000280098	SPOPL	c.867C>T	0.269297	1	113	0	0	0	0	0	0	0	0	0	0	0
COSM1006976	ENST00000272641	NXPH2	c.192G>A	0.576119	3	140	0	0	0	0	0	0	0	0	0	0	0
COSM1006977	ENST00000389484	LRP1B	c.13614G>A	2.43821	4	92	0	0	0	0	0	0	0	0	0	0	0
COSM1006981	ENST00000389484	LRP1B	c.13269C>T	0.900474	2	21	0	0	0	0	0	0	0	0	0	0	0
COSM1006983	ENST00000389484	LRP1B	c.12921T>G	-0.499514	1	47	0	0	0	0	0	0	0	0	0	0	0
COSM1006987	ENST00000389484	LRP1B	c.12363C>T	1.56631	2	22	0	0	0	0	0	0	0	0	0	0	0
COSM1006988	ENST00000389484	LRP1B	c.12336A>G	0.673693	2	5	0	0	0	0	0	0	0	0	0	0	0
COSM1006990	ENST00000389484	LRP1B	c.11226C>T	0.610917	2	32	0	0	1	0	0	0	0	0	0	0	1
COSM1006992	ENST00000389484	LRP1B	c.10896T>C	1.84042	2	20	0	0	1	0	0	0	0	0	0	0	1
COSM1006998	ENST00000389484	LRP1B	c.10608A>G	0.788988	2	31	0	1	0	0	0	0	2	0	0	0	1
COSM1007003	ENST00000389484	LRP1B	c.10470C>T	2.78911	2	55	0	0	0	0	0	0	0	0	0	0	0
COSM1007005	ENST00000389484	LRP1B	c.10338G>A	1.31696	2	43	0	0	0	0	0	0	0	0	0	0	0
COSM1007009	ENST00000389484	LRP1B	c.9348C>A	1.12495	2	78	0	0	0	0	0	0	0	0	0	0	0
COSM1007013	ENST00000389484	LRP1B	c.8934T>C	0.712089	2	83	0	0	0	0	0	0	0	0	0	0	0
COSM1007014	ENST00000389484	LRP1B	c.8673C>T	-0.0650285	2	10	0	0	0	0	0	0	0	0	0	0	0
COSM1007029	ENST00000389484	LRP1B	c.6504T>C	0.720313	2	76	0	0	0	0	0	0	0	0	0	0	0
COSM1007038	ENST00000389484	LRP1B	c.5217G>A	-1.14863	2	7	0	0	0	0	0	0	0	0	0	0	0
COSM1007041	ENST00000389484	LRP1B	c.4839C>T	0.783155	2	101	0	0	0	0	0	0	0	0	0	0	0
COSM1007048	ENST00000389484	LRP1B	c.4650G>A	1.10664	2	62	1	0	0	1	0	1	0	1	0	0	1
COSM1007054	ENST00000389484	LRP1B	c.4098C>T	0.258971	2	72	0	0	0	0	0	0	0	0	0	0	0
COSM1007060	ENST00000389484	LRP1B	c.3090C>T	-0.118169	2	47	0	0	0	0	0	0	0	0	0	0	0
COSM1007063	ENST00000389484	LRP1B	c.2919C>T	2.19122	2	31	0	0	0	0	0	0	0	0	0	0	0
COSM1007067	ENST00000389484	LRP1B	c.2601C>T	-1.29586	2	44	0	0	0	0	0	0	0	0	0	0	0
COSM1007070	ENST00000389484	LRP1B	c.2235G>A	-0.483998	2	44	0	0	0	0	0	0	0	0	0	0	0
COSM1007081	ENST00000389484	LRP1B	c.1470T>C	1.19216	2	61	0	0	0	0	0	0	0	0	0	0	0
COSM1007082	ENST00000389484	LRP1B	c.1425T>C	2.30637	2	16	0	0	0	0	0	0	0	0	0	0	0
COSM1007083	ENST00000389484	LRP1B	c.1308C>T	1.51446	2	71	0	0	0	0	0	0	0	0	0	0	0
COSM1007087	ENST00000345913	TPO	c.90T>G	-1.5116	1	4	0	0	0	0	0	0	0	0	0	0	0
COSM1007090	ENST00000389484	LRP1B	c.432C>T	1.49235	2	32	0	0	0	0	0	0	0	0	0	1	1
COSM1007093	ENST00000389484	LRP1B	c.231C>T	0.799642	2	25	0	0	0	0	0	0	0	0	0	0	0
COSM1007105	ENST00000264170	KYNU	c.1056G>A	0.145981	2	15	0	0	0	0	0	0	0	0	0	0	0
COSM1007122	ENST00000295095	ARHGAP15	c.729C>T	-0.117628	1	36	0	0	0	0	0	0	0	0	0	0	0
COSM1007140	ENST00000392869	GTDC1	c.270C>T	0.468896	2	78	0	0	0	0	0	0	0	0	0	0	0
COSM1007143	ENST00000303660	ZEB2	c.3534G>A	0.195994	3	466	0	0	0	0	0	0	0	0	0	0	0
COSM1007145	ENST00000303660	ZEB2	c.3468C>T	0.694771	3	400	0	0	0	0	0	0	0	0	0	0	0
COSM1007146	ENST00000303660	ZEB2	c.3351C>T	-0.226069	3	283	0	0	0	0	0	0	0	0	0	0	0
COSM1007147	ENST00000303660	ZEB2	c.3213G>A	1.04757	3	145	0	0	0	1	0	0	0	0	0	0	1
COSM1007148	ENST00000303660	ZEB2	c.3207G>A	-0.908216	3	139	0	0	0	0	0	0	0	0	0	0	0
COSM1007153	ENST00000303660	ZEB2	c.2706C>T	2.08198	2	181	1	0	0	0	0	0	0	0	0	0	1
COSM1007155	ENST00000303660	ZEB2	c.2367C>A	0.474544	2	520	0	0	0	0	1	0	0	0	0	0	1
COSM1007160	ENST00000303660	ZEB2	c.1675C>T	-0.0836935	2	758	1	0	0	0	0	0	0	0	0	0	1
COSM1007163	ENST00000303660	ZEB2	c.1050G>A	0.608471	2	133	0	0	0	0	0	0	0	0	0	0	0
COSM1007165	ENST00000303660	ZEB2	c.867G>A	0.752343	2	50	0	0	0	1	0	0	0	0	0	0	1
COSM1007197	ENST00000264169	ORC4	c.942A>G	1.76746	2	17	0	0	0	0	0	0	0	0	0	0	0
COSM1007205	ENST00000345913	TPO	c.1545C>T	-0.714476	2	52	0	0	0	0	0	0	0	0	0	0	0
COSM1007207	ENST00000345913	TPO	c.1699C>T	0.144283	2	69	0	0	0	0	0	0	0	0	0	0	0
COSM1007216	ENST00000407073	MBD5	c.1005C>A	1.74045	2	608	0	0	0	0	0	0	0	0	0	0	0
COSM1007221	ENST00000407073	MBD5	c.1476A>G	1.47726	2	1042	0	0	0	0	0	0	0	0	0	0	0
COSM1007223	ENST00000407073	MBD5	c.1896C>T	0.437311	2	622	0	0	0	0	0	0	0	0	0	0	0
COSM1007232	ENST00000407073	MBD5	c.2604C>T	0.659967	2	86	0	0	0	0	0	0	0	0	0	0	0
COSM1007234	ENST00000407073	MBD5	c.2904G>A	-0.458234	1	150	0	0	0	0	0	0	0	0	0	0	0
COSM1007235	ENST00000407073	MBD5	c.3009C>T	0.685703	1	45	0	0	0	0	0	0	0	0	0	0	0
COSM1007237	ENST00000407073	MBD5	c.3498G>A	0.168046	2	444	0	0	0	0	0	0	0	0	0	0	0
COSM1007239	ENST00000407073	MBD5	c.3660C>T	0.356357	2	603	0	0	0	0	0	0	0	0	0	0	0
COSM1007240	ENST00000407073	MBD5	c.3690G>A	1.64896	2	573	0	0	0	0	0	0	0	0	0	0	0
COSM1007242	ENST00000407073	MBD5	c.4167C>A	0.527331	2	96	0	0	0	0	0	0	0	0	0	0	0
COSM1007248	ENST00000258484	EPC2	c.1272A>G	0.321899	2	42	0	0	0	0	0	0	0	0	0	0	0
COSM1007254	ENST00000435030	KIF5C	c.360C>A	1.31995	2	36	0	0	0	0	0	0	0	0	0	0	0
COSM1007264	ENST00000435030	KIF5C	c.798C>A	2.10256	2	21	0	0	0	0	0	0	0	0	0	0	0
COSM1007266	ENST00000435030	KIF5C	c.993C>T	0.155592	3	25	0	0	0	0	0	0	0	0	0	0	0
COSM1007272	ENST00000435030	KIF5C	c.1380A>G	0.655578	2	18	0	0	1	0	1	0	0	0	0	1	1
COSM1007280	ENST00000435030	KIF5C	c.1728G>T	1.73	2	12	0	0	0	0	0	0	0	0	0	0	0
COSM1007286	ENST00000435030	KIF5C	c.2565C>T	-0.329454	2	15	0	0	0	0	0	1	0	0	0	0	1
COSM1007294	ENST00000345913	TPO	c.2133C>T	-1.56974	2	82	0	0	0	0	0	0	0	0	0	0	0
COSM1007298	ENST00000409642	LYPD6B	c.132C>T	0.164888	3	15	0	0	0	0	0	0	0	0	0	0	0
COSM1007311	ENST00000345913	TPO	c.2406C>T	-0.796386	2	20	0	0	0	0	0	0	0	0	0	0	0
COSM1007313	ENST00000263895	RND3	c.126C>G	2.23153	2	25	0	0	0	0	0	0	0	0	0	0	0
COSM1007322	ENST00000331426	RBM43	c.579G>A	0.478043	3	263	0	0	0	0	0	0	0	0	0	0	0
COSM1007324	ENST00000331426	RBM43	c.465A>C	1.32337	3	149	0	0	0	0	0	0	0	0	0	0	0
COSM1007330	ENST00000243346	NMI	c.600C>T	0.531623	2	35	0	0	0	0	0	0	1	1	0	0	1
COSM1007331	ENST00000243346	NMI	c.564C>T	-1.63112	2	71	0	0	0	0	0	0	0	0	0	0	0
COSM1007343	ENST00000444746	RIF1	c.459G>A	0.997658	2	44	0	0	0	0	0	0	0	0	0	0	0
COSM1007344	ENST00000444746	RIF1	c.498C>T	0.755151	2	5	0	0	0	0	0	0	0	0	0	0	0
COSM1007347	ENST00000444746	RIF1	c.744C>T	0.823643	2	42	0	0	0	0	0	0	0	0	0	0	0
COSM1007351	ENST00000444746	RIF1	c.1143G>A	-0.0108091	2	52	0	0	0	0	0	0	0	0	0	0	0
COSM1007355	ENST00000444746	RIF1	c.1677T>C	0.871714	2	30	0	0	0	0	0	0	0	0	0	0	0
COSM1007357	ENST00000444746	RIF1	c.2331G>A	0.569175	2	13	0	0	0	0	0	0	0	0	0	0	0
COSM1007367	ENST00000444746	RIF1	c.3954T>C	-0.509505	2	591	0	0	0	0	0	0	0	0	0	0	0
COSM1007369	ENST00000444746	RIF1	c.4402C>T	-1.8035	2	1039	0	0	0	0	0	0	0	0	0	0	0
COSM1007386	ENST00000397345	NEB	c.25171C>A	1.50464	2	20	0	0	0	0	0	0	1	1	0	0	1
COSM1007394	ENST00000397345	NEB	c.24576C>T	0.884264	2	4	0	0	0	0	0	0	0	0	0	0	0
COSM1007403	ENST00000397345	NEB	c.24486G>A	2.05673	2	1	0	0	0	0	0	0	0	0	0	0	0
COSM1007441	ENST00000397345	NEB	c.22971G>A	0.0402643	2	46	0	0	0	0	0	0	0	0	0	0	0
COSM1007443	ENST00000397345	NEB	c.22756C>T	0.061746	2	45	0	0	0	0	0	0	0	0	0	0	0
COSM1007465	ENST00000397345	NEB	c.21793C>A	2.3628	2	48	0	0	0	0	0	0	0	0	0	0	0
COSM1007507	ENST00000397345	NEB	c.19557C>T	0.775219	2	70	0	0	0	0	0	0	0	0	0	0	0
COSM1007522	ENST00000397345	NEB	c.19360T>C	0.811153	2	45	0	0	0	0	0	0	0	0	0	0	0
COSM1007525	ENST00000397345	NEB	c.19191G>A	0.542175	2	16	0	1	0	0	0	0	0	0	0	0	1
COSM1007550	ENST00000397345	NEB	c.17724G>A	2.29944	2	13	0	1	0	1	0	0	0	1	0	1	1
COSM1007571	ENST00000397345	NEB	c.12063T>C	-0.0755939	2	44	0	0	0	0	1	0	0	0	0	0	1
COSM1007586	ENST00000397345	NEB	c.11670C>T	-1.01879	2	68	0	0	0	0	0	0	0	0	0	0	0
COSM1007600	ENST00000397345	NEB	c.11100C>T	-0.931728	2	23	0	1	0	0	0	0	0	0	0	0	1
COSM1007627	ENST00000397345	NEB	c.10083G>A	-0.780908	2	61	0	0	0	0	0	0	0	0	0	0	0
COSM1007630	ENST00000397345	NEB	c.10074C>T	0.336586	2	70	0	0	0	0	0	0	0	1	0	0	1
COSM1007676	ENST00000397345	NEB	c.7041G>A	0.467691	2	125	0	0	0	0	0	1	0	0	0	1	1
COSM1007700	ENST00000397345	NEB	c.5685C>T	-1.26887	2	79	0	0	1	0	0	0	0	0	0	0	1
COSM1007703	ENST00000397345	NEB	c.5496T>C	0.543476	2	44	0	0	0	0	1	0	0	0	0	0	1
COSM1007743	ENST00000397345	NEB	c.3306C>T	0.492084	2	50	0	0	0	0	0	0	0	0	0	0	0
COSM1007767	ENST00000397345	NEB	c.2589C>T	-0.0302586	2	49	0	0	0	0	0	0	0	0	0	0	0
COSM1007797	ENST00000397345	NEB	c.1386C>T	0.278544	2	20	0	0	0	0	0	0	0	0	0	0	0
COSM1007851	ENST00000539935	CACNB4	c.1191G>A	0.610495	2	74	0	0	0	0	0	0	0	0	1	0	1
COSM1007867	ENST00000263904	STAM2	c.1434A>G	0.986174	3	84	0	0	0	0	0	0	0	0	0	0	0
COSM1007873	ENST00000281513	NBAS	c.7095C>T	-1.17741	3	161	0	0	0	0	0	0	0	0	0	0	0
COSM1007874	ENST00000281513	NBAS	c.6627G>A	-1.30404	2	54	0	0	0	0	0	0	0	0	0	0	0
COSM1007877	ENST00000288670	FMNL2	c.420C>T	-0.443758	2	23	0	0	0	0	0	0	0	0	0	0	0
COSM1007885	ENST00000288670	FMNL2	c.1866G>A	-0.802683	1	96	0	0	0	0	0	0	0	0	0	0	0
COSM1007886	ENST00000288670	FMNL2	c.2442G>A	0.385223	2	27	0	0	0	0	1	0	0	0	0	0	1
COSM1007919	ENST00000281513	NBAS	c.5043C>T	-0.562246	2	15	1	0	0	0	0	0	0	0	0	0	1
COSM1007920	ENST00000345913	TPO	c.2676C>T	-1.20498	2	58	0	0	0	0	0	0	1	0	0	0	1
COSM1007922	ENST00000345913	TPO	c.2790G>A		3	1249	0	0	0	0	0	0	0	0	0	0	0
COSM1007923	ENST00000281513	NBAS	c.4350G>A	0.815072	2	2	1	0	0	0	0	0	1	0	0	0	1
COSM1007929	ENST00000392825	GALNT13	c.345A>C	0.915714	2	34	0	0	0	0	0	0	0	0	0	0	0
COSM1007933	ENST00000392825	GALNT13	c.717G>A	-0.0676762	2	31	0	0	0	0	0	0	0	0	0	0	0
COSM1007941	ENST00000392825	GALNT13	c.1113T>G	-0.307655	2	43	0	0	0	0	1	0	0	0	0	0	1
COSM1007951	ENST00000295101	KCNJ3	c.207G>A	0.674082	1	495	0	0	0	0	0	0	0	0	0	0	0
COSM1007953	ENST00000295101	KCNJ3	c.414C>T	0.703059	1	288	0	0	0	0	0	1	0	0	0	0	1
COSM1007954	ENST00000295101	KCNJ3	c.426C>A	2.72742	1	276	0	0	0	0	0	0	0	0	0	0	0
COSM1007955	ENST00000295101	KCNJ3	c.441C>G	0.588581	1	261	0	0	0	0	0	0	0	0	1	0	1
COSM1007957	ENST00000281513	NBAS	c.2838G>A	-0.166816	2	74	0	0	0	0	0	0	0	0	0	0	0
COSM1007963	ENST00000295101	KCNJ3	c.1245A>G	1.9361	3	326	0	0	0	0	0	0	0	0	0	0	0
COSM1007964	ENST00000295101	KCNJ3	c.1248C>A	0.179709	3	329	0	0	0	0	0	0	0	0	0	0	0
COSM1007972	ENST00000281513	NBAS	c.393G>A	-1.09057	2	13	0	0	0	0	0	0	0	0	0	0	0
COSM1007976	ENST00000339562	NR4A2	c.1077G>A	1.58022	2	82	0	0	0	0	0	0	0	0	0	0	0
COSM1007979	ENST00000339562	NR4A2	c.1020C>T	0.556483	2	25	0	0	0	0	0	0	0	0	0	0	0
COSM1007988	ENST00000310454	GPD2	c.1086A>G	-0.685907	2	79	0	0	0	0	0	0	0	0	0	0	0
COSM1007993	ENST00000381341	DDX1	c.586C>T	-0.0929031	2	34	0	0	0	0	0	0	0	0	0	0	0
COSM1007994	ENST00000381341	DDX1	c.726C>T	1.54387	2	24	0	0	0	0	0	0	0	0	0	0	0
COSM1007996	ENST00000381341	DDX1	c.1257C>T	-0.281089	2	51	0	0	0	0	0	0	1	0	0	0	1
COSM1007998	ENST00000259056	GALNT5	c.435C>T	0.143945	1	920	0	0	0	0	0	0	1	1	0	0	1
COSM1008000	ENST00000259056	GALNT5	c.1047A>G	-0.434013	1	407	0	1	0	0	0	0	0	0	0	0	1
COSM1008003	ENST00000259056	GALNT5	c.1407C>T	-0.101516	1	47	0	0	0	0	0	0	0	0	0	0	0
COSM1008007	ENST00000259056	GALNT5	c.1977T>C	0.864409	2	20	0	0	0	0	0	1	0	0	0	0	1
COSM1008009	ENST00000259056	GALNT5	c.2397C>A	1.49151	2	42	0	0	0	0	0	0	0	0	0	0	0
COSM1008010	ENST00000259056	GALNT5	c.2505C>T	0.292704	2	15	0	0	0	0	0	0	0	0	0	0	0
COSM1008020	ENST00000264192	CYTIP	c.228G>A	0.486896	3	3	0	0	0	0	0	0	0	0	0	0	0
COSM1008035	ENST00000243349	ACVR1C	c.387G>A	0.382069	2	82	0	0	0	0	0	0	0	0	0	0	0
COSM1008037	ENST00000243349	ACVR1C	c.222C>T	1.75915	2	83	0	0	0	0	0	0	0	0	0	0	0
COSM1008041	ENST00000263640	ACVR1	c.1467G>A	3.49617	3	71	0	0	0	0	0	0	0	0	0	0	0
COSM1008047	ENST00000263640	ACVR1	c.993C>A	4.95567	2	74	0	0	0	0	0	0	0	0	0	0	0
COSM1008065	ENST00000005756	UPP2	c.627C>A	1.48494	2	37	0	0	0	0	0	0	0	0	0	0	0
COSM1008077	ENST00000283233	CCDC148	c.957T>C	-1.28804	2	53	0	0	0	0	1	0	0	0	0	0	1
COSM1008089	ENST00000389759	PKP4	c.1068G>A	1.34324	2	85	0	0	0	0	0	0	0	0	1	0	1
COSM1008091	ENST00000389759	PKP4	c.1149G>T	2.35865	2	4	0	0	0	0	0	0	0	0	0	0	0
COSM1008093	ENST00000389759	PKP4	c.1257C>A	0.784629	2	85	0	0	0	0	0	0	0	0	0	0	0
COSM1008098	ENST00000389759	PKP4	c.2202C>T	1.53511	2	9	0	0	0	0	0	0	0	0	0	0	0
COSM1008106	ENST00000263635	TANC1	c.387G>A	0.409717	1	108	0	0	0	0	0	0	0	0	0	0	0
COSM1008111	ENST00000263635	TANC1	c.1425A>G	-0.165888	2	74	0	0	0	0	0	0	0	0	0	0	0
COSM1008118	ENST00000263635	TANC1	c.3243A>G	1.4961	2	1	0	0	0	0	0	0	0	0	0	0	0
COSM1008127	ENST00000263635	TANC1	c.5166G>A	-0.0809827	3	1015	0	0	0	0	0	0	0	0	0	0	0
COSM1008134	ENST00000359774	WDSUB1	c.558C>T	1.45488	2	26	0	0	0	0	0	0	0	0	0	0	0
COSM1008137	ENST00000359774	WDSUB1	c.39C>T	0.137984	2	62	0	0	0	0	0	0	0	0	0	0	0
COSM1008140	ENST00000392783	BAZ2B	c.6300T>G	3.08218	2	54	0	0	0	0	0	0	0	0	0	0	0
COSM1008146	ENST00000392783	BAZ2B	c.5559C>T	-0.171566	2	104	0	0	0	0	0	0	0	0	0	0	0
COSM1008154	ENST00000392783	BAZ2B	c.3858A>G	1.41461	2	96	0	0	0	0	0	0	1	0	0	0	1
COSM1008162	ENST00000392783	BAZ2B	c.1734G>A	1.19152	2	167	0	0	0	0	1	0	0	0	0	0	1
COSM1008165	ENST00000392783	BAZ2B	c.1116C>A	2.08625	3	732	1	0	0	0	0	0	0	0	0	0	1
COSM1008179	ENST00000259053	CD302	c.537G>A	-0.257449	3	40	0	0	0	0	0	0	0	0	0	0	0
COSM1008180	ENST00000259053	CD302	c.300G>A	0.0128503	2	4	1	0	0	0	0	0	0	1	0	0	1
COSM1008182	ENST00000259053	CD302	c.168T>C	0.885544	2	11	0	0	0	0	0	0	0	0	0	0	0
COSM1008184	ENST00000259053	CD302	c.84T>C	1.20068	2	16	0	0	0	0	0	0	0	0	0	0	0
COSM1008186	ENST00000263636	LY75	c.5001C>T	1.46309	3	10	0	0	0	0	0	0	0	0	0	0	0
COSM1008200	ENST00000263636	LY75	c.1482C>T	-1.18239	2	34	0	0	0	0	0	0	0	0	0	0	0
COSM1008202	ENST00000263636	LY75	c.942C>T	-1.4087	2	28	0	0	0	0	0	0	0	0	0	0	0
COSM1008212	ENST00000283243	PLA2R1	c.4104G>A	0.227416	1	41	0	0	0	0	0	0	0	0	0	0	0
COSM1008219	ENST00000283243	PLA2R1	c.2451C>A	0.879294	2	13	0	0	0	0	0	0	0	0	0	0	0
COSM1008223	ENST00000281043	MYCN	c.831C>T	0.882996	3	41	0	0	0	0	0	0	0	0	0	0	0
COSM1008226	ENST00000283243	PLA2R1	c.1524C>T	-0.701464	2	28	0	0	0	0	0	0	0	0	0	0	0
COSM1008232	ENST00000283243	PLA2R1	c.792A>C	1.21596	2	50	0	0	0	0	0	1	0	0	0	0	1
COSM1008233	ENST00000283243	PLA2R1	c.618G>A	-2.46153	2	50	0	0	0	0	1	0	0	0	0	0	1
COSM1008236	ENST00000283249	ITGB6	c.2301T>C	2.04803	3	32	0	1	0	0	0	0	0	0	0	0	1
COSM1008253	ENST00000348849	RBMS1	c.1173C>T	-0.216928	3	29	0	0	0	0	0	0	0	0	0	0	0
COSM1008261	ENST00000259075	TANK	c.981G>A	-0.729697	2	120	0	0	0	0	0	0	0	0	0	0	0
COSM1008262	ENST00000259075	TANK	c.1074G>A	1.23945	2	27	0	0	0	0	0	0	0	1	0	0	1
COSM1008264	ENST00000409682	PSMD14	c.36T>C	1.9503	2	12	0	0	0	0	0	0	0	0	0	0	0
COSM1008265	ENST00000409682	PSMD14	c.198C>A	2.20705	2	42	0	0	0	0	0	0	0	0	0	0	0
COSM1008266	ENST00000409682	PSMD14	c.537G>A	0.153286	1	33	0	0	0	0	0	0	0	0	0	0	0
COSM1008270	ENST00000389554	TBR1	c.396G>A	-0.527743	1	296	0	0	0	0	0	0	0	0	0	0	0
COSM1008283	ENST00000415876	SLC4A10	c.495C>T	-0.057614	2	79	0	0	0	0	0	0	0	0	0	0	0
COSM1008287	ENST00000415876	SLC4A10	c.906G>A	0.340873	2	48	0	0	0	0	0	0	0	0	0	0	0
COSM1008308	ENST00000415876	SLC4A10	c.2013A>G		2		0	0	0	0	0	0	0	0	0	0	0
COSM1008336	ENST00000360534	DPP4	c.1050T>C	0.131956	2	19	0	0	0	0	0	0	0	0	0	0	0
COSM1008356	ENST00000188790	FAP	c.1416C>A	1.54027	2	13	0	0	0	0	0	0	0	0	0	0	0
COSM1008357	ENST00000188790	FAP	c.1368C>T	1.58729	3	90	0	0	0	0	0	0	0	0	0	0	0
COSM1008359	ENST00000188790	FAP	c.1089G>A	2.1577	2	41	0	0	0	0	0	0	0	0	0	0	0
COSM1008361	ENST00000188790	FAP	c.948G>A	-1.5376	2	55	0	0	0	0	0	0	0	0	0	0	0
COSM1008369	ENST00000188790	FAP	c.327G>A	0.0771838	2	34	0	0	0	0	0	0	0	0	0	0	0
COSM1008372	ENST00000263642	IFIH1	c.3054C>T	-0.254778	3	146	0	1	0	0	0	1	0	0	0	0	1
COSM1008378	ENST00000263642	IFIH1	c.1491G>A	-1.39453	2	34	0	0	0	0	0	0	0	0	0	0	0
COSM1008381	ENST00000437150	GCA	c.306T>C	2.15091	1		0	0	0	0	0	0	0	0	0	0	0
COSM1008384	ENST00000332142	KCNH7	c.3543C>T	0.726179	3	218	0	0	0	0	0	0	0	0	0	0	0
COSM1008387	ENST00000332142	KCNH7	c.3066C>T	-1.32977	2	66	0	0	0	0	0	0	0	0	0	0	0
COSM1008388	ENST00000332142	KCNH7	c.2892G>A	0.259312	2	71	0	0	0	0	0	0	0	0	0	0	0
COSM1008392	ENST00000332142	KCNH7	c.2497T>C	1.12864	2	89	0	0	0	0	0	0	0	0	0	0	0
COSM1008398	ENST00000332142	KCNH7	c.1644C>T	1.50939	2	89	0	0	0	0	0	0	0	0	0	0	0
COSM1008403	ENST00000332142	KCNH7	c.930C>A	1.03811	2	16	0	0	0	0	0	0	0	0	0	0	0
COSM1008406	ENST00000332142	KCNH7	c.540C>T	-1.78171	2	76	0	0	0	0	0	0	0	0	0	0	0
COSM1008420	ENST00000333129	FIGN	c.1758C>T	0.881893	3	1732	0	0	0	0	0	0	0	0	0	0	0
COSM1008426	ENST00000333129	FIGN	c.1032A>G	-0.160014	3	1006	0	0	0	0	0	0	0	0	0	0	0
COSM1008429	ENST00000333129	FIGN	c.606A>G	1.7147	3	580	0	0	0	0	0	0	0	0	0	0	0
COSM1008431	ENST00000333129	FIGN	c.159C>A	0.689769	3	133	0	0	0	0	0	0	0	0	0	0	0
COSM1008435	ENST00000252804	PXDN	c.3486C>T	-0.252884	2	123	0	0	0	0	0	0	1	0	0	0	1
COSM1008438	ENST00000252804	PXDN	c.3159C>T	1.34656	2	450	0	0	0	0	0	0	0	0	0	0	0
COSM1008439	ENST00000252804	PXDN	c.3147G>A	-0.586735	2	462	0	0	0	0	0	0	0	0	0	0	0
COSM1008441	ENST00000252804	PXDN	c.2889G>A	1.59378	2	720	0	0	0	0	0	0	0	0	0	1	1
COSM1008444	ENST00000252804	PXDN	c.2655C>T	0.920945	2	550	0	0	0	0	0	0	0	0	0	0	0
COSM1008446	ENST00000252804	PXDN	c.2559C>T	0.725159	2	454	0	0	0	0	0	0	0	0	0	0	0
COSM1008448	ENST00000252804	PXDN	c.2370C>T	0.774665	2	265	0	0	0	0	0	0	0	0	0	0	0
COSM1008449	ENST00000252804	PXDN	c.2340C>T	-0.958629	2	235	0	0	0	0	0	1	1	0	0	0	1
COSM1008453	ENST00000263915	GRB14	c.1197G>A	0.536467	2	25	0	0	0	0	0	0	0	0	0	0	0
COSM1008477	ENST00000342193	COBLL1	c.3075G>A	-1.34074	1	163	0	0	0	0	0	0	0	0	0	0	0
COSM1008504	ENST00000303735	SLC38A11	c.681T>C	-0.474099	2	49	0	0	0	0	0	0	0	0	0	0	0
COSM1008508	ENST00000303735	SLC38A11	c.138T>C	0.913689	2	59	0	0	0	0	0	0	0	0	0	0	0
COSM1008511	ENST00000283254	SCN3A	c.5823A>G	0.0326955	3	1015	0	0	0	0	0	0	0	0	0	0	0
COSM1008513	ENST00000283254	SCN3A	c.5613A>G	-0.568616	3	805	1	0	0	0	0	0	0	0	1	0	1
COSM1008514	ENST00000283254	SCN3A	c.5367C>T	1.79435	3	559	0	1	0	0	0	0	0	0	0	0	1
COSM1008515	ENST00000283254	SCN3A	c.5265C>A	0.927324	3	457	0	0	0	0	0	1	0	0	0	0	1
COSM1008518	ENST00000283254	SCN3A	c.4974C>T	0.46816	3	166	0	0	0	0	0	1	0	0	0	0	1
COSM1008519	ENST00000283254	SCN3A	c.4923C>T	-0.249309	3	115	0	0	0	0	0	0	0	0	1	0	1
COSM1008520	ENST00000283254	SCN3A	c.4920G>C	2.74996	3	112	0	0	0	0	1	0	0	1	0	0	1
COSM1008521	ENST00000283254	SCN3A	c.4896A>G	0.383974	3	88	0	0	0	0	0	0	0	0	0	0	0
COSM1008525	ENST00000283254	SCN3A	c.4044C>A	1.45949	2	77	0	0	0	0	0	0	0	0	0	0	0
COSM1008529	ENST00000283254	SCN3A	c.3819C>T	0.709053	2	25	0	0	0	0	0	0	0	0	0	0	0
COSM1008536	ENST00000283254	SCN3A	c.2644C>T	1.07732	2	78	0	0	0	0	0	0	0	0	0	0	0
COSM1008540	ENST00000283254	SCN3A	c.1884C>A	3.02226	2	136	1	0	0	0	0	0	0	0	0	0	1
COSM1008542	ENST00000283254	SCN3A	c.1842G>A	-0.970221	2	170	0	0	0	0	0	0	0	0	0	0	0
COSM1008555	ENST00000375427	SCN2A	c.402C>A	1.71844	2	16	0	0	0	0	0	0	1	0	0	0	1
COSM1008557	ENST00000375427	SCN2A	c.483C>A	1.134	2	7	0	0	0	0	0	0	0	0	0	0	0
COSM1008572	ENST00000375427	SCN2A	c.1224C>A	0.536994	2	48	0	0	0	0	0	0	0	0	0	0	0
COSM1008574	ENST00000375427	SCN2A	c.1260C>A	1.68303	2	84	0	0	0	0	0	0	0	0	0	0	0
COSM1008598	ENST00000375427	SCN2A	c.2718C>T	0.686802	2	156	0	0	0	0	0	0	0	0	0	0	0
COSM1008600	ENST00000375427	SCN2A	c.2802C>T	0.242191	2	117	0	0	0	0	0	0	0	0	0	0	0
COSM1008604	ENST00000375427	SCN2A	c.2994C>T	0.345513	2	75	0	0	0	0	0	0	0	0	0	0	0
COSM1008608	ENST00000375427	SCN2A	c.3153C>T	1.18572	2	234	0	0	0	0	0	0	0	0	0	0	0
COSM1008616	ENST00000375427	SCN2A	c.3943A>C	1.65292	2	29	0	0	0	0	0	0	0	1	0	0	1
COSM1008620	ENST00000375427	SCN2A	c.3978T>C	0.477554	2	6	0	0	0	0	0	0	0	0	0	0	0
COSM1008624	ENST00000375427	SCN2A	c.4596C>T	1.53875	2	45	0	0	0	0	0	0	0	0	0	0	0
COSM1008626	ENST00000375427	SCN2A	c.4656C>A	0.0290434	2	105	0	0	0	0	0	0	0	0	0	0	0
COSM1008636	ENST00000375427	SCN2A	c.5316C>T	-0.634668	3	494	0	0	0	0	0	1	0	0	0	0	1
COSM1008638	ENST00000375427	SCN2A	c.5334C>T	0.808924	3	512	0	0	0	0	0	0	0	0	0	1	1
COSM1008640	ENST00000375427	SCN2A	c.5352A>G	1.09696	3	530	0	1	0	0	0	0	1	0	0	0	1
COSM1008663	ENST00000342316	CSRNP3	c.585C>T	-0.548866	2	120	0	0	0	0	1	0	1	0	0	0	1
COSM1008669	ENST00000342316	CSRNP3	c.1140G>A	-0.48939	3	435	5	0	0	0	1	1	0	1	1	0	1
COSM1008674	ENST00000392701	GALNT3	c.1524C>T	0.570244	2	1	0	1	0	0	0	0	0	0	1	1	1
COSM1008686	ENST00000243344	TTC21B	c.3202T>C	1.7287	2	62	0	0	0	0	0	0	0	0	0	0	0
COSM1008689	ENST00000243344	TTC21B	c.3006C>T	0.497814	2	55	0	0	0	0	0	0	0	0	0	0	0
COSM1008703	ENST00000243344	TTC21B	c.843A>G	1.7943	2	47	0	0	0	0	0	0	0	0	0	0	0
COSM1008707	ENST00000243344	TTC21B	c.615C>T	-0.865202	2	62	0	0	0	0	0	0	0	0	0	0	0
COSM1008713	ENST00000375405	SCN1A	c.5190T>C	0.238456	3	370	0	0	0	0	0	0	0	0	0	0	0
COSM1008715	ENST00000375405	SCN1A	c.4908A>G	-0.313254	3	88	0	0	0	0	0	0	0	0	0	0	0
COSM1008718	ENST00000375405	SCN1A	c.4578C>T	0.702027	2	29	0	0	0	0	0	0	0	0	0	0	0
COSM1008719	ENST00000375405	SCN1A	c.4569C>A	1.20364	2	20	0	0	0	0	0	0	0	0	0	0	0
COSM1008723	ENST00000375405	SCN1A	c.4128C>T	-0.456428	1	124	0	0	0	0	0	1	0	0	0	0	1
COSM1008727	ENST00000375405	SCN1A	c.3288C>T	0.677512	2	109	0	0	0	0	0	1	0	0	0	0	1
COSM1008729	ENST00000375405	SCN1A	c.3228A>G	2.13213	2	169	0	0	0	0	0	0	1	1	0	0	1
COSM1008735	ENST00000375405	SCN1A	c.2346G>A	-0.589124	2	37	0	0	0	0	0	0	0	0	0	0	0
COSM1008738	ENST00000375405	SCN1A	c.2100A>G	0.457873	2	44	0	0	0	0	0	0	0	0	0	0	0
COSM1008741	ENST00000375405	SCN1A	c.1794T>C	0.0122131	2	131	0	0	0	0	0	0	0	0	0	0	0
COSM1008744	ENST00000375405	SCN1A	c.1575T>G	1.93976	2	88	0	0	0	0	0	0	1	1	0	0	1
COSM1008748	ENST00000375405	SCN1A	c.1089A>G	1.70566	2	60	0	0	0	0	0	0	0	0	0	0	0
COSM1008751	ENST00000375405	SCN1A	c.678G>A	-0.748116	2	17	0	0	0	0	0	0	0	0	0	0	0
COSM1008753	ENST00000375405	SCN1A	c.397C>T	1.33326	2	13	0	0	0	0	0	0	0	1	0	0	1
COSM1008762	ENST00000409672	SCN9A	c.5340C>T	-2.32898	3	598	0	0	0	0	0	0	0	0	0	0	0
COSM1008764	ENST00000409672	SCN9A	c.5208C>A	-1.02032	3	466	0	0	0	0	0	0	0	0	0	0	0
COSM1008771	ENST00000409672	SCN9A	c.4143C>T	0.487854	2	31	0	0	0	0	0	0	0	0	0	0	0
COSM1008772	ENST00000409672	SCN9A	c.4071C>T	-1.46649	2	103	0	0	0	0	0	0	0	0	0	0	0
COSM1008775	ENST00000409672	SCN9A	c.3663C>A	0.949909	2	68	0	0	0	0	0	0	0	0	0	0	0
COSM1008778	ENST00000409672	SCN9A	c.3081T>A	-0.815437	2	238	0	0	0	0	0	0	0	0	0	0	0
COSM1008780	ENST00000409672	SCN9A	c.2973G>T	1.86687	2	131	0	0	0	0	0	0	0	0	0	0	0
COSM1008787	ENST00000409672	SCN9A	c.1758C>T	0.0486238	2	155	0	0	0	0	0	0	1	0	0	0	1
COSM1008789	ENST00000409672	SCN9A	c.1728C>T	1.25557	2	125	0	0	0	0	0	0	0	0	0	0	0
COSM1008799	ENST00000409672	SCN9A	c.465C>T	0.983845	2	3	0	0	0	0	0	0	0	1	0	0	1
COSM1008803	ENST00000409672	SCN9A	c.24A>G	0.858026	2	73	0	0	0	0	0	0	0	0	0	0	0
COSM1008804	ENST00000409855	SCN7A	c.5046C>T	-1.16199	3	1063	0	0	0	0	0	0	0	1	0	0	1
COSM1008834	ENST00000409855	SCN7A	c.3015C>T	-0.306705	2	13	0	0	0	0	0	0	0	0	0	0	0
COSM1008840	ENST00000409855	SCN7A	c.2700T>A	0.428254	2	1	0	0	0	0	0	0	0	0	0	0	0
COSM1008843	ENST00000409855	SCN7A	c.2538A>G	-0.264267	2	55	0	0	0	0	0	0	0	0	0	0	0
COSM1008852	ENST00000409855	SCN7A	c.2076C>A	3.53554	2	82	0	0	0	0	0	0	0	0	0	0	0
COSM1008867	ENST00000409855	SCN7A	c.1266T>C	-1.07695	2	25	0	0	0	0	0	0	0	0	0	0	0
COSM1008873	ENST00000409855	SCN7A	c.933A>C	0.696538	2	9	0	0	0	0	0	0	0	0	0	0	0
COSM1008901	ENST00000409855	SCN7A	c.102A>G	0.254168	2	115	1	2	0	0	1	2	0	0	0	0	1
COSM1008913	ENST00000381323	FAM49A	c.955C>A	0.324089	3	46	0	0	0	0	0	0	0	0	0	0	0
COSM1008914	ENST00000381323	FAM49A	c.846C>T	0.313452	2	8	0	0	0	0	0	0	0	0	0	0	0
COSM1008915	ENST00000381323	FAM49A	c.660A>G	0.502588	3	29	0	0	0	0	0	0	0	0	0	0	0
COSM1008920	ENST00000381323	FAM49A	c.271A>C	1.10452	2	28	0	0	0	0	0	0	0	0	0	0	0
COSM1008922	ENST00000252804	PXDN	c.894C>T	-0.917475	2	45	0	0	0	0	0	0	0	0	0	0	0
COSM1008925	ENST00000295237	XIRP2	c.555C>A		1	7
COSM1008939	ENST00000295237	XIRP2	c.1506T>C		2	330
COSM1008941	ENST00000295237	XIRP2	c.1923G>A		2	747
COSM1008943	ENST00000295237	XIRP2	c.2233A>C		2	1057
COSM1008944	ENST00000295237	XIRP2	c.2244G>A		2	1068
COSM1008948	ENST00000295237	XIRP2	c.2589A>G		2	1413
COSM1008952	ENST00000295237	XIRP2	c.2853C>A		2	1677
COSM1008957	ENST00000295237	XIRP2	c.3624C>A		2	2448
COSM1008966	ENST00000295237	XIRP2	c.4494T>G		2	3318
COSM1008970	ENST00000295237	XIRP2	c.5004T>C		2	3828
COSM1008987	ENST00000295237	XIRP2	c.6855T>C		2	3700
COSM1008995	ENST00000295237	XIRP2	c.8019C>T	1.30348	2	2536	0	0	0	0	0	0	0	0	0	0	0
COSM1009	ENST00000263121	SMARCB1	c.897G>A	0.459762	2	89	0	0	0	0	0	0	0	0	0	0	0
COSM1009002	ENST00000295237	XIRP2	c.9108C>A	1.96173	2	1447	0	0	0	0	1	0	0	0	0	0	1
COSM1009005	ENST00000295237	XIRP2	c.9417C>T	0.498123	2	1138	0	0	0	0	0	0	0	0	0	1	1
COSM1009026	ENST00000392690	B3GALT1	c.15C>A	2.37487	4	107	0	0	0	0	0	0	0	0	0	0	0
COSM1009031	ENST00000392690	B3GALT1	c.555C>T	0.00880156	4	647	0	1	0	0	0	1	0	0	0	0	1
COSM1009040	ENST00000355999	STK39	c.1578T>C	1.53196	3	14	0	0	0	0	0	0	0	0	0	0	0
COSM1009048	ENST00000355999	STK39	c.1179C>T	1.92037	2	34	0	0	0	0	0	0	0	0	0	0	0
COSM1009056	ENST00000355999	STK39	c.696C>T	1.08089	2	43	0	0	0	0	0	0	0	0	0	0	0
COSM1009068	ENST00000305747	LASS6	c.390G>A	-0.709297	2	17	0	0	1	0	0	0	0	0	0	0	1
COSM1009072	ENST00000305747	LASS6	c.705T>A	2.484	2	33	0	0	0	0	0	0	0	0	0	0	0
COSM1009075	ENST00000305747	LASS6	c.1086G>A	-0.761327	3	84	0	0	0	0	0	0	0	0	0	0	0
COSM1009078	ENST00000444448	NOSTRIN	c.396G>A	1.85689	2	9	0	0	0	0	0	0	0	0	0	0	0
COSM1009105	ENST00000375363	G6PC2	c.705C>T	-0.819898	3	149	0	0	0	0	0	0	0	0	0	0	0
COSM1009120	ENST00000263817	ABCB11	c.2715G>A	-0.199989	2	100	0	0	0	0	0	0	0	0	0	0	0
COSM1009132	ENST00000263817	ABCB11	c.1881T>C	0.766479	2	71	0	0	0	0	0	0	0	0	0	0	0
COSM1009141	ENST00000263817	ABCB11	c.930C>T	0.550316	2	21	0	0	0	0	0	0	0	0	0	0	0
COSM1009147	ENST00000263817	ABCB11	c.450C>T	-0.245053	2	28	1	0	0	0	1	0	0	0	0	0	1
COSM1009149	ENST00000263817	ABCB11	c.391T>C	1.16186	2	1	0	0	0	0	0	0	0	0	0	0	0
COSM1009165	ENST00000263816	LRP2	c.13068C>A	1.39067	2	41	0	0	0	0	0	0	0	0	0	0	0
COSM1009170	ENST00000263816	LRP2	c.11985C>T	1.50467	2	35	0	0	0	0	0	0	0	0	0	0	0
COSM1009179	ENST00000263816	LRP2	c.11562T>C	-0.109435	2	64	0	0	0	0	1	0	0	0	0	0	1
COSM1009181	ENST00000263816	LRP2	c.11451C>T	1.37279	2	47	0	0	1	0	0	0	0	0	0	0	1
COSM1009188	ENST00000263816	LRP2	c.10512C>T	0.451848	2	60	0	0	0	0	0	0	0	0	0	0	0
COSM1009191	ENST00000263816	LRP2	c.10473C>T	0.485308	2	79	0	0	0	0	0	0	0	1	0	0	1
COSM1009194	ENST00000263816	LRP2	c.9942C>A	2.24978	2	57	0	0	0	0	0	0	0	0	0	0	0
COSM1009195	ENST00000263816	LRP2	c.9870C>T	-1.4	2	24	0	0	0	0	0	0	0	0	0	0	0
COSM1009202	ENST00000263816	LRP2	c.9177C>T	1.12755	2	144	0	0	0	0	0	0	0	0	0	0	0
COSM1009204	ENST00000263816	LRP2	c.9042G>A	-0.423566	2	9	0	0	0	0	0	0	0	0	0	0	0
COSM1009209	ENST00000263816	LRP2	c.8229G>A	0.144929	2	19	0	0	0	0	0	0	0	0	0	0	0
COSM1009210	ENST00000263816	LRP2	c.8169C>T	-1.43684	2	41	0	0	0	0	0	1	0	0	0	0	1
COSM1009214	ENST00000263816	LRP2	c.7596C>T	0.204643	2	39	0	0	0	0	0	0	0	0	0	0	0
COSM1009216	ENST00000263816	LRP2	c.7515C>T	0.548005	2	42	0	0	0	0	0	0	0	0	0	0	0
COSM1009226	ENST00000263816	LRP2	c.5700C>T	1.4414	2	51	0	0	0	0	0	0	0	0	0	0	0
COSM1009238	ENST00000263816	LRP2	c.3888C>T	0.430993	3	220	0	0	0	0	0	0	1	0	0	0	1
COSM1009245	ENST00000263816	LRP2	c.2901C>A	0.225216	2	8	0	0	0	0	0	1	0	0	0	0	1
COSM1009247	ENST00000263816	LRP2	c.2763C>A	1.13471	2	8	0	0	0	0	0	1	0	0	0	0	1
COSM1009256	ENST00000263816	LRP2	c.1443C>A	2.30108	2	101	0	0	0	0	0	0	0	0	0	0	0
COSM1009258	ENST00000263816	LRP2	c.1398T>C	1.24054	2	56	0	0	0	0	0	0	0	0	0	0	0
COSM1009261	ENST00000263816	LRP2	c.1134C>A	1.08972	2	38	0	0	0	0	0	0	0	0	0	0	0
COSM1009265	ENST00000263816	LRP2	c.832C>A	1.88365	2	62	1	0	0	0	0	0	0	0	0	0	1
COSM1009270	ENST00000263816	LRP2	c.171G>A	-0.605657	2	17	0	0	0	0	0	0	0	0	0	0	0
COSM1009275	ENST00000295240	BBS5	c.696T>C	0.563449	1	120	0	0	0	0	0	0	0	0	0	0	0
COSM1009284	ENST00000453153	FASTKD1	c.1422G>A	-0.660883	2	207	0	0	0	0	0	0	0	0	0	0	0
COSM1009286	ENST00000453153	FASTKD1	c.1191G>A	-1.11237	2	24	0	0	0	0	0	0	0	0	0	0	0
COSM1009302	ENST00000260970	PPIG	c.657C>T	0.854073	2	104	0	0	0	0	0	0	0	0	0	0	0
COSM1009311	ENST00000260970	PPIG	c.1062A>G	-0.0770739	2	45	0	0	0	0	0	0	0	0	0	0	0
COSM1009319	ENST00000260970	PPIG	c.2022A>G	0.702726	3	431	0	0	0	0	0	0	0	0	0	0	0
COSM1009320	ENST00000260970	PPIG	c.2094C>T	1.43183	3	359	0	1	0	0	0	0	0	0	0	0	1
COSM1009321	ENST00000260970	PPIG	c.2145A>G	0.872893	3	308	0	0	0	0	0	0	0	0	0	0	0
COSM1009323	ENST00000447353	C2orf77	c.1449G>A	1.87431	3	131	0	0	0	0	0	0	0	0	0	0	0
COSM1009327	ENST00000447353	C2orf77	c.1098A>G	0.403199	2	55	0	0	0	0	0	0	0	0	0	0	0
COSM1009349	ENST00000359744	PHOSPHO2	c.21T>C	1.38283	3	47	0	0	0	0	0	0	0	0	0	0	0
COSM1009352	ENST00000359744	PHOSPHO2	c.507G>A	-0.314626	3	228	0	0	0	0	0	1	0	0	0	0	1
COSM1009371	ENST00000260956	SSB	c.1086G>A	-0.823319	2	52	0	0	0	0	0	0	0	0	0	0	0
COSM1009377	ENST00000392640	METTL5	c.15G>A	1.2641	3	57	0	0	0	0	0	0	0	0	0	0	0
COSM1009394	ENST00000418381	UBR3	c.3585G>A	2.24877	2	40	0	0	0	0	0	1	0	0	0	0	1
COSM1009404	ENST00000418381	UBR3	c.4683G>A	1.87267	2	23	1	0	0	0	0	0	0	0	0	0	1
COSM1009424	NM_138995	MYO3B	c.618G>A	0.562806	2	15	0	0	0	0	0	0	0	0	0	0	0
COSM1009434	NM_138995	MYO3B	c.1467G>A	-1.99863	2	93	0	0	0	0	0	0	0	0	0	0	0
COSM1009437	NM_138995	MYO3B	c.1851C>T	2.19413	2	60	0	0	0	0	0	0	0	0	0	0	0
COSM1009444	NM_138995	MYO3B	c.2178C>T	0.269281	2	49	0	0	0	0	0	0	0	0	0	1	1
COSM1009460	NM_138995	MYO3B	c.3795G>A		2	31	0	0	0	0	0	0	0	0	0	0	0
COSM1009461	ENST00000375281	SP5	c.999C>T	1.5731	3	872	0	0	0	0	0	0	1	1	0	0	1
COSM1009462	ENST00000375281	SP5	c.1104C>T	3.11848	3	767	0	0	0	0	0	0	0	0	0	0	0
COSM1009463	ENST00000358196	GAD1	c.24G>A	2.09665	1	58	0	0	0	0	1	0	0	0	0	0	1
COSM1009466	ENST00000358196	GAD1	c.1344C>T	-0.605569	1	69	0	0	0	0	0	0	1	0	0	0	1
COSM1009468	ENST00000358196	GAD1	c.1518C>T	-1.14365	2	3	0	0	0	0	0	0	0	0	0	0	0
COSM1009541	ENST00000375255	DCAF17	c.1269T>G	1.46129	1	153	0	0	0	0	0	0	0	0	0	0	0
COSM1009554	ENST00000422440	SLC25A12	c.1317T>C	0.796301	2	11	0	0	0	0	0	0	0	0	0	0	0
COSM1009569	ENST00000315796	METAP1D	c.735C>A	1.57508	2	31	0	0	0	0	0	0	0	0	0	0	0
COSM1009570	ENST00000361725	DLX1	c.120C>T	-0.00647914	1	193	0	0	0	0	0	0	0	0	0	0	0
COSM1009571	ENST00000361725	DLX1	c.767G>A	1.82252	3	117	0	0	0	0	0	0	0	0	0	0	0
COSM1009585	ENST00000264107	ITGA6	c.1227C>A	1.35963	2	42	0	0	0	0	0	0	0	0	0	0	0
COSM1009587	ENST00000264107	ITGA6	c.1281T>C	0.0441285	2	12	0	0	0	0	0	0	0	0	0	0	0
COSM1009596	ENST00000264107	ITGA6	c.1896T>C	0.921736	2	42	0	0	0	0	0	0	0	0	0	0	0
COSM1009602	ENST00000264107	ITGA6	c.2844G>A	-0.0678519	2	45	0	0	0	0	1	0	0	0	0	0	1
COSM1009605	ENST00000282077	PDK1	c.267T>C	1.02478	2	71	0	0	0	0	0	0	0	0	0	0	0
COSM1009609	NM_007023.1	RAPGEF4	c.171A>G	0.340323	2	37	0	0	0	0	0	0	0	0	0	0	0
COSM1009616	NM_007023.1	RAPGEF4	c.414C>T	0.709343	3	117	0	0	0	0	0	1	0	0	0	0	1
COSM1009620	NM_007023.1	RAPGEF4	c.729C>T	1.85084	1	91	0	0	0	0	0	0	0	0	0	0	0
COSM1009643	NM_007023.1	RAPGEF4	c.2028C>T	1.66805	2	20	0	0	0	0	0	0	0	0	0	0	0
COSM1009645	NM_007023.1	RAPGEF4	c.2148C>A	0.0106937	2	7	0	0	0	0	0	0	0	0	0	0	0
COSM1009676	ENST00000338983	MAP3K20	c.906C>T	0.924317	2	55	0	0	0	0	0	0	1	0	0	0	1
COSM1009677	ENST00000409176	ZAK	c.906C>T	0.883317	2	55	0	0	0	0	0	0	1	0	0	0	1
COSM1009682	ENST00000338983	MAP3K20	c.1329C>T	0.793917	3	342	0	1	0	0	0	0	0	0	0	0	1
COSM1009690	ENST00000409176	ZAK	c.1284T>G	0.824584	2	18	0	0	0	0	1	0	0	0	0	0	1
COSM1009696	ENST00000409176	ZAK	c.1779C>T	1.16764	3	77	0	0	0	0	0	0	0	0	0	0	0
COSM1009698	ENST00000409176	ZAK	c.2292C>T	-0.637886	3	590	0	0	0	0	0	0	0	0	0	0	0
COSM1009706	ENST00000306721	CDCA7	c.1287T>C	1.40086	2	35	0	0	0	0	0	0	0	0	0	0	0
COSM1009713	ENST00000310015	SP3	c.1071T>C	1.8095	2	569	0	0	0	0	0	0	0	0	0	0	0
COSM1009715	ENST00000310015	SP3	c.1002C>T	-0.497314	2	638	0	0	0	0	0	0	0	0	0	0	0
COSM1009720	ENST00000310015	SP3	c.372T>C	0.558974	2	92	0	0	0	0	0	0	0	0	0	0	0
COSM1009724	ENST00000284719	OLA1	c.811T>C	1.57329	2	59	0	1	0	0	0	0	0	0	0	0	1
COSM1009729	ENST00000342016	CIR1	c.801C>T	1.47053	3	123	0	0	0	0	0	0	0	0	0	0	0
COSM1009737	ENST00000272732	SCRN3	c.783A>G	0.612579	2	29	1	0	0	0	0	0	0	0	0	0	1
COSM1009745	ENST00000392551	GPR155	c.2379C>T	-0.656957	3	66	0	0	0	0	0	0	0	0	0	0	0
COSM1009747	ENST00000392551	GPR155	c.1981C>T	-0.118648	2	33	0	0	0	0	0	0	0	0	0	0	0
COSM1009750	ENST00000392551	GPR155	c.1494T>G	0.789704	2	24	0	0	0	0	0	0	0	0	0	0	0
COSM1009753	ENST00000392551	GPR155	c.1371C>A	1.98291	2	14	0	0	0	0	0	0	0	0	0	0	0
COSM1009758	ENST00000392551	GPR155	c.789G>A	1.43123	2	72	0	0	0	0	0	0	0	0	0	0	0
COSM1009760	ENST00000392551	GPR155	c.756T>C	0.763313	2	105	0	0	0	0	0	0	0	0	0	0	0
COSM1009767	ENST00000392551	GPR155	c.381T>C	0.140486	2	80	0	0	0	0	0	0	0	0	0	0	0
COSM1009769	ENST00000392551	GPR155	c.318C>A	0.972324	2	143	0	0	0	0	0	0	0	0	0	0	0
COSM1009773	ENST00000392546	WIPF1	c.987C>T	0.246182	3	628	0	0	0	0	0	0	0	0	0	0	0
COSM1009776	ENST00000392546	WIPF1	c.849C>T	-1.54803	3	490	0	0	0	0	0	0	0	0	0	0	0
COSM1009780	ENST00000392546	WIPF1	c.414G>A	0.118384	3	55	0	0	0	0	0	0	0	0	0	0	0
COSM1009784	ENST00000392546	WIPF1	c.285C>T	-0.302056	2	74	0	0	0	0	0	0	1	0	0	0	1
COSM1009785	ENST00000392546	WIPF1	c.165T>C	0.623064	3	113	0	1	0	0	0	0	0	0	0	0	1
COSM1009787	ENST00000261007	CHRNA1	c.1374C>A	1.47248	3	56	0	0	0	0	0	0	0	0	0	0	0
COSM1009793	ENST00000261007	CHRNA1	c.528C>T	-0.555528	2	88	0	0	0	0	0	1	0	0	0	0	1
COSM1009796	ENST00000409900	CHN1	c.1173C>T	3.42604	2	36	0	0	0	0	0	0	0	0	0	0	0
COSM1009799	ENST00000409900	CHN1	c.816G>A	1.48144	3	103	0	0	0	0	0	0	0	0	0	0	0
COSM1009801	ENST00000409900	CHN1	c.447A>T	4.42775	2	103	0	0	0	0	0	1	0	0	0	0	1
COSM1009802	ENST00000409900	CHN1	c.420C>T	2.05397	2	130	0	0	0	0	0	0	0	0	0	0	0
COSM1009803	ENST00000409900	CHN1	c.111C>T	2.23516	2	4	0	0	0	0	0	0	0	0	0	0	0
COSM1009809	ENST00000264110	ATF2	c.705T>C	1.88612	2	37	0	0	0	0	0	0	0	0	0	0	0
COSM1009833	ENST00000392539	HOXD13	c.573C>A	4.56806	1	208	0	0	0	0	0	0	0	0	0	0	0
COSM1009842	ENST00000406506	HOXD12	c.630G>A		3	56	0	0	0	0	0	0	0	0	0	0	0
COSM1009849	ENST00000249504	HOXD11	c.102C>T	2.37951	1	172	0	0	0	0	0	0	0	0	0	0	0
COSM1009851	ENST00000249504	HOXD11	c.828C>T	2.28843	1	164	0	0	0	0	0	0	0	0	0	0	0
COSM1009857	ENST00000399080	RAD51AP2	c.2007C>A	1.1435	1	1241	0	0	0	0	0	0	0	0	0	0	0
COSM1009859	ENST00000399080	RAD51AP2	c.1935T>C	0.031895	1	1313	0	0	0	0	0	0	0	0	0	0	0
COSM1009868	ENST00000249501	HOXD10	c.462G>A	2.08667	1	283	1	0	0	0	0	0	0	1	0	0	1
COSM1009870	ENST00000249501	HOXD10	c.612C>T	-1.36621	1	133	0	0	0	0	0	0	0	0	0	0	0
COSM1009872	ENST00000399080	RAD51AP2	c.1152C>T	-2.14722	1	1175	0	0	0	0	0	0	0	0	0	0	0
COSM1009875	ENST00000399080	RAD51AP2	c.930A>G	1.02787	1	953	0	0	0	0	0	0	0	0	0	0	0
COSM1009877	ENST00000249499	HOXD9	c.102C>T	0.415544	1	181	0	0	0	0	0	0	0	0	0	0	0
COSM1009883	ENST00000249499	HOXD9	c.810C>T	0.839673	3	23	0	0	0	0	0	0	0	0	1	0	1
COSM1009887	ENST00000249499	HOXD9	c.1014C>T	-0.208154	3	227	0	0	0	0	0	0	0	0	0	0	0
COSM1009894	ENST00000306324	HOXD4	c.213G>A	-1.21665	1	220	0	0	0	0	0	0	0	0	0	0	0
COSM1009899	ENST00000249440	HOXD3	c.114G>A	-0.272516	3	187	0	0	0	0	0	0	0	0	0	0	0
COSM1009903	ENST00000249440	HOXD3	c.609C>T	-0.331288	3	68	0	0	0	0	0	0	1	0	0	0	1
COSM1009905	ENST00000249440	HOXD3	c.732C>T	0.755673	3	191	0	0	0	0	0	0	0	0	0	1	1
COSM1009907	ENST00000249440	HOXD3	c.1146G>A	0.469249	3	605	0	0	0	0	1	0	0	0	0	0	1
COSM1009911	ENST00000249440	HOXD3	c.1272G>A	1.12723	3	731	0	0	0	0	0	0	0	0	0	0	0
COSM1009916	ENST00000331462	HOXD1	c.825C>A	1.29302	3	173	0	0	0	0	0	0	0	0	0	0	0
COSM1009918	ENST00000249442	MTX2	c.408A>G	1.76252	2	9	0	0	0	0	0	0	0	0	0	0	0
COSM1009921	ENST00000392524	HNRNPA3	c.393T>C	2.68799	2	51	0	0	0	0	0	0	0	0	0	0	0
COSM1009924	ENST00000392524	HNRNPA3	c.765C>T	1.77618	2	26	0	0	0	0	0	0	0	0	0	0	0
COSM1009932	ENST00000264167	AGPS	c.447C>A	2.74022	2	6	0	0	0	0	0	0	0	0	0	0	0
COSM1009940	ENST00000264167	AGPS	c.1779C>T	3.12316	2	18	0	0	0	0	0	0	0	0	0	0	0
COSM1009946	ENST00000408939	TTC30B	c.1728A>G	0.228624	4	1978	1	0	0	0	0	0	0	0	1	0	1
COSM1009952	ENST00000408939	TTC30B	c.462C>T	-1.62322	4	712	0	0	0	1	0	0	0	0	0	0	1
COSM1009960	ENST00000355689	TTC30A	c.942A>G	0.285288	4	1206	0	0	0	0	0	0	0	0	0	0	0
COSM1009965	ENST00000355689	TTC30A	c.483T>C	1.49359	4	747	0	0	0	0	0	0	0	0	0	0	0
COSM1009966	ENST00000355689	TTC30A	c.375C>T	-1.22913	4	639	0	0	0	0	0	0	0	0	0	0	0
COSM1009969	ENST00000355689	TTC30A	c.261G>A	0.692774	4	525	0	0	0	0	0	0	0	0	0	0	0
COSM1009970	ENST00000355689	TTC30A	c.237G>A	0.323674	4	501	0	0	0	0	0	0	0	0	0	0	0
COSM1009980	ENST00000286063	PDE11A	c.1857C>T	-1.09523	2	68	0	0	0	0	0	0	0	0	0	0	0
COSM1009986	ENST00000286063	PDE11A	c.1506C>T	2.39974	2	5	0	0	0	0	0	0	0	0	0	0	0
COSM1009995	ENST00000448223	SMC6	c.2577A>G	2.33728	2	44	0	1	0	0	0	0	0	0	0	0	1
COSM1009998	ENST00000448223	SMC6	c.2427T>C	0.441743	2	32	1	0	0	0	2	0	0	0	0	0	1
COSM1010012	ENST00000448223	SMC6	c.1122T>C	0.110024	2	29	0	0	0	0	0	0	0	0	0	0	0
COSM1010015	ENST00000286070	RBM45	c.924G>A	1.71801	2	59	0	0	0	0	0	0	0	0	0	0	0
COSM1010017	ENST00000286070	RBM45	c.1185G>A	1.03234	2	47	0	0	0	0	0	0	0	0	0	0	0
COSM1010021	ENST00000448223	SMC6	c.678T>C	1.35956	2	49	0	0	0	0	1	0	0	0	0	0	1
COSM1010022	ENST00000190611	OSBPL6	c.285G>A	0.862145	2	33	0	1	0	0	0	0	0	0	0	0	1
COSM1010026	ENST00000190611	OSBPL6	c.378G>A	0.305213	2	6	0	0	0	0	0	0	0	0	0	0	0
COSM1010037	ENST00000190611	OSBPL6	c.1806C>A	1.33613	2	69	0	0	0	0	0	0	0	0	0	0	0
COSM1010038	ENST00000190611	OSBPL6	c.1863A>G	-1.08598	2	12	0	0	0	0	0	0	0	0	0	0	0
COSM1010042	ENST00000190611	OSBPL6	c.2334C>A	1.00165	2	33	0	0	0	0	0	0	0	0	0	0	0
COSM1010049	ENST00000325748	PRKRA	c.570C>G	2.91082	2	40	0	0	0	0	0	0	0	0	0	0	0
COSM1010055	ENST00000375129	DFNB59	c.423C>T	1.83238	2	16	0	0	0	0	0	0	0	0	0	0	0
COSM1010060	ENST00000375129	DFNB59	c.996T>C	0.775969	3	179	0	0	0	0	0	0	0	0	0	0	0
COSM1010074	ENST00000356127	TTN	c.100176G>A	0.847842	3	205	0	0	0	0	0	0	0	0	0	0	0
COSM1010080	ENST00000356127	TTN	c.99837A>G	1.11201	2	134	0	0	0	0	0	0	0	0	0	0	0
COSM1010104	ENST00000356127	TTN	c.99489C>T	0.520173	2	25	0	0	0	0	0	0	0	0	0	0	0
COSM1010158	ENST00000356127	TTN	c.97770G>A	-0.479646	2	895	0	0	0	0	0	0	0	0	0	0	0
COSM1010176	ENST00000356127	TTN	c.97572C>A	-1.00663	2	1093	0	0	0	0	1	0	0	0	0	0	1
COSM1010212	ENST00000356127	TTN	c.96372A>G	0.0474244	2	2293	0	0	0	0	0	0	0	0	0	0	0
COSM1010242	ENST00000356127	TTN	c.95037C>T	-0.385294	2	1981	0	0	0	0	0	0	0	0	0	0	0
COSM1010266	ENST00000356127	TTN	c.94485G>A	1.62753	2	1429	0	0	0	0	0	0	0	0	0	0	0
COSM1010281	ENST00000356127	TTN	c.93819G>A	2.77576	2	763	0	0	0	0	0	0	0	0	0	1	1
COSM1010299	ENST00000356127	TTN	c.93696C>A	0.53058	2	640	0	0	0	0	0	0	0	0	0	0	0
COSM1010329	ENST00000356127	TTN	c.92445C>A	1.39246	2	17	0	0	0	0	0	0	0	0	0	0	0
COSM1010359	ENST00000356127	TTN	c.91656C>T	0.272022	2	76	0	0	0	0	0	0	0	0	0	0	0
COSM1010395	ENST00000356127	TTN	c.91092C>T	1.4206	2	118	0	0	0	0	0	1	0	0	0	0	1
COSM1010445	ENST00000356127	TTN	c.89874C>A	0.835961	2	91	0	0	0	0	0	0	0	0	0	0	0
COSM1010467	ENST00000356127	TTN	c.88974C>T	-1.32249	2	221	0	0	0	0	0	0	0	0	0	0	0
COSM1010485	ENST00000356127	TTN	c.88281C>T	0.0902094	2	38	0	0	0	0	0	0	0	0	0	0	0
COSM1010491	ENST00000356127	TTN	c.87975C>T	0.221795	2	38	0	0	0	0	0	0	0	0	0	0	0
COSM1010515	ENST00000356127	TTN	c.87684A>G	0.478493	2	23	0	0	0	0	0	0	0	0	0	0	0
COSM1010521	ENST00000356127	TTN	c.87435C>A	2.27792	2	25	0	0	0	0	0	0	0	0	0	0	0
COSM1010527	ENST00000356127	TTN	c.87384C>T	0.307761	2	26	0	0	0	0	0	0	0	0	0	0	0
COSM1010581	ENST00000356127	TTN	c.85842C>T	0.512681	2	668	0	0	0	0	0	0	0	0	0	0	0
COSM1010602	ENST00000356127	TTN	c.85077A>G	0.978087	2	634	0	0	0	0	0	0	0	0	0	0	0
COSM1010608	ENST00000356127	TTN	c.84675C>A	2.13903	2	232	0	0	0	0	0	0	0	0	0	0	0
COSM1010620	ENST00000356127	TTN	c.84414T>G	1.90145	2	29	0	0	0	0	0	0	0	0	0	0	0
COSM1010670	ENST00000356127	TTN	c.82704G>A	1.64943	2	857	0	0	0	0	0	0	0	1	0	0	1
COSM1010778	ENST00000356127	TTN	c.80322C>A	1.75327	2	22	0	0	0	0	0	0	0	0	0	0	0
COSM1010796	ENST00000356127	TTN	c.79539C>T	-0.673357	2	130	0	0	0	0	0	0	0	0	0	0	0
COSM1010820	ENST00000356127	TTN	c.79125A>G	0.438953	2	13	0	0	0	0	0	0	0	0	0	0	0
COSM1010850	ENST00000356127	TTN	c.78819A>G	2.95867	2	293	1	0	0	0	0	0	0	1	1	0	1
COSM1010892	ENST00000356127	TTN	c.77547C>T	-0.202986	2	1565	0	0	0	0	0	0	0	0	0	0	0
COSM1010928	ENST00000356127	TTN	c.76545C>T	1.01662	2	2567	0	0	0	0	0	0	0	0	0	0	0
COSM1010940	ENST00000356127	TTN	c.76317C>T	-0.126708	2	2795	0	0	0	0	0	0	0	0	0	0	0
COSM1010991	ENST00000381254	GEN1	c.339C>A	0.707889	2	9	0	0	0	0	0	0	0	0	0	0	0
COSM1011007	ENST00000356127	TTN	c.74391T>C	0.462544	2	4721	0	0	0	0	0	0	0	0	0	0	0
COSM1011019	ENST00000356127	TTN	c.74232A>G	-0.00245621	2	4880	0	0	0	0	0	0	0	0	0	1	1
COSM1011105	ENST00000356127	TTN	c.71979C>T	-1.07889	2	7133	0	0	0	0	0	0	0	0	0	0	0
COSM1011177	ENST00000356127	TTN	c.70554C>A	0.340413	2	8548	0	0	0	0	0	0	0	0	0	0	0
COSM1011195	ENST00000356127	TTN	c.69939C>A	2.69013	2	7933	0	0	0	0	0	1	0	0	0	0	1
COSM1011219	ENST00000356127	TTN	c.69090C>T	-0.0864991	2	7084	1	0	0	0	0	0	0	0	1	0	1
COSM1011243	ENST00000356127	TTN	c.68448A>G	0.335494	2	6442	0	0	0	0	0	0	0	0	0	0	0
COSM1011263	ENST00000356127	TTN	c.68100T>C	0.613374	2	6094	0	0	0	0	0	0	0	0	0	0	0
COSM1011275	ENST00000356127	TTN	c.67986T>C	1.25152	2	5980	0	0	0	0	0	0	0	0	0	0	0
COSM1011353	ENST00000356127	TTN	c.66219T>C	1.19416	2	4213	0	0	0	0	0	0	0	0	0	0	0
COSM1011383	ENST00000356127	TTN	c.65934T>C	1.66965	2	3928	0	0	0	0	0	0	0	0	0	0	0
COSM1011407	ENST00000356127	TTN	c.65364T>C	1.35423	2	3358	0	0	0	0	0	0	0	0	1	0	1
COSM1011419	ENST00000356127	TTN	c.65004G>A	-1.9707	2	2998	0	0	0	0	0	0	0	0	0	0	0
COSM1011425	ENST00000356127	TTN	c.64851C>A	0.18108	2	2845	0	0	0	0	0	0	0	0	0	0	0
COSM1011455	ENST00000356127	TTN	c.64351A>C	2.10492	2	2345	0	0	0	0	0	0	1	1	0	0	1
COSM1011536	ENST00000356127	TTN	c.61374G>A	0.714785	2	259	0	0	0	0	0	0	0	0	0	0	0
COSM1011554	ENST00000356127	TTN	c.60945G>A	0.26774	2	127	0	0	0	0	0	0	0	0	0	0	0
COSM1011584	ENST00000356127	TTN	c.60393C>A	2.24372	2	122	0	0	0	0	1	0	0	0	0	0	1
COSM1011608	ENST00000356127	TTN	c.59766T>C	1.05538	2	127	0	0	0	0	0	0	0	0	0	0	0
COSM1011620	ENST00000356127	TTN	c.59358G>A	0.865684	2	10	0	0	0	0	0	0	0	0	0	0	0
COSM1011656	ENST00000356127	TTN	c.58866C>A	0.191521	2	112	0	0	0	0	0	0	0	0	0	0	0
COSM1011673	ENST00000356127	TTN	c.58116T>C	1.34378	2	38	0	1	0	0	0	0	0	0	0	0	1
COSM1011715	ENST00000356127	TTN	c.56484C>T	0.470348	2	100	0	0	0	0	0	0	0	0	0	0	0
COSM1011745	ENST00000356127	TTN	c.54819A>G	-0.531142	2	659	0	0	0	0	0	0	0	0	0	0	0
COSM1011823	ENST00000356127	TTN	c.53583C>A	0.773589	2	1072	0	0	0	0	0	0	0	0	0	0	0
COSM1011841	ENST00000356127	TTN	c.52488G>A	0.455873	2	23	0	0	0	0	0	0	0	0	0	0	0
COSM1011867	ENST00000356127	TTN	c.51525C>A	-0.451401	2	110	0	0	0	0	0	0	0	0	0	0	0
COSM1011885	ENST00000356127	TTN	c.50965C>T	-0.0948691	2	58	0	0	0	0	0	0	0	0	0	0	0
COSM1011891	ENST00000356127	TTN	c.50913T>G	0.809509	2	110	0	0	0	0	0	0	0	0	0	0	0
COSM1011897	ENST00000356127	TTN	c.50625G>A	1.52675	2	98	0	0	0	0	0	0	0	0	0	0	0
COSM1011927	ENST00000356127	TTN	c.50067G>A	1.97018	2	71	0	0	0	0	0	0	0	0	0	0	0
COSM1011947	ENST00000356127	TTN	c.49188C>A	0.70226	2	65	0	0	0	0	0	0	0	0	0	0	0
COSM1012007	ENST00000356127	TTN	c.47784C>T	1.12682	2	55	0	0	0	0	0	0	0	0	0	0	0
COSM1012019	ENST00000356127	TTN	c.47637G>A	1.94782	2	38	0	0	0	0	0	0	0	0	0	0	0
COSM1012031	ENST00000356127	TTN	c.47151G>A	1.30958	2	43	0	0	0	0	0	0	0	0	0	0	0
COSM1012067	ENST00000356127	TTN	c.46314A>G	2.74551	2	136	0	0	0	0	0	0	0	0	0	0	0
COSM1012094	ENST00000356127	TTN	c.46005T>C	0.836049	2	127	0	0	0	0	0	0	0	0	0	0	0
COSM1012100	ENST00000356127	TTN	c.45855A>G	0.704859	2	23	0	0	0	0	0	0	0	0	0	0	0
COSM1012111	ENST00000356127	TTN	c.45549T>C	1.80742	2	35	0	0	0	0	0	0	0	0	0	0	0
COSM1012117	ENST00000356127	TTN	c.45312G>T	1.15679	2	13	0	0	0	0	1	1	0	0	0	0	1
COSM1012152	ENST00000356127	TTN	c.44406G>A	0.291504	2	7	0	0	0	0	0	0	0	1	0	0	1
COSM1012194	ENST00000356127	TTN	c.42948C>A	0.310558	2	100	0	0	0	0	0	0	0	0	0	0	0
COSM1012230	ENST00000356127	TTN	c.42288A>C	0.340779	2	43	0	0	0	0	0	0	0	0	0	0	0
COSM1012242	ENST00000356127	TTN	c.41958C>A	1.31446	2	13	0	0	0	0	0	0	0	0	0	0	0
COSM1012248	ENST00000356127	TTN	c.41535C>A	3.28642	2	107	0	0	0	0	0	0	0	0	0	0	0
COSM1012284	ENST00000356127	TTN	c.40638C>T	1.51047	2	29	0	0	0	0	0	0	0	0	0	0	0
COSM1012290	ENST00000356127	TTN	c.40554G>A	0.257679	2	55	0	0	0	0	0	0	0	0	0	0	0
COSM1012302	ENST00000356127	TTN	c.40179A>C	1.25987	2	7	0	0	0	0	0	0	0	0	0	0	0
COSM1012314	ENST00000356127	TTN	c.40065A>G	0.549229	2	8	0	0	0	0	0	0	0	0	0	0	0
COSM1012358	ENST00000356127	TTN	c.38511C>T	0.755822	2	90	0	0	0	0	0	0	0	0	0	0	0
COSM1012370	ENST00000356127	TTN	c.38466G>A	0.35335	2	135	0	0	0	0	0	0	0	0	0	0	0
COSM1012376	ENST00000356127	TTN	c.38397T>C	2.8246	2	204	0	0	0	0	0	0	0	0	0	0	0
COSM1012382	ENST00000356127	TTN	c.38337C>T	-2.03424	2	145	0	0	0	0	0	0	0	0	0	0	0
COSM1012418	ENST00000356127	TTN	c.37272G>A	1.74602	2	62	0	0	0	1	1	0	0	1	0	0	1
COSM1012448	ENST00000356127	TTN	c.36885G>A	2.88523	2	40	0	0	0	0	1	0	0	0	0	0	1
COSM1012502	ENST00000356127	TTN	c.36408C>T	1.34034	2	43	0	0	0	0	0	0	0	0	0	0	0
COSM1012592	ENST00000356127	TTN	c.34260C>T	0.552927	2	61	0	0	0	0	0	0	0	0	0	0	0
COSM1012599	ENST00000356127	TTN	c.33816C>T	-1.61165	2	89	0	0	0	0	0	0	0	0	0	0	0
COSM1012605	ENST00000356127	TTN	c.33600C>A	1.14894	2	26	0	0	0	0	1	0	0	0	0	0	1
COSM1012611	ENST00000356127	TTN	c.33465T>C	1.7696	2	161	0	0	0	0	0	0	0	0	0	0	0
COSM1012623	ENST00000356127	TTN	c.33393C>T	-1.20677	2	169	0	0	0	0	0	0	0	0	0	0	0
COSM1012641	ENST00000356127	TTN	c.33072G>A	0.763324	2	11	0	0	0	0	0	0	0	0	0	0	0
COSM1012659	ENST00000356127	TTN	c.32853C>T	0.911625	2	2	1	0	0	0	0	0	0	0	0	0	1
COSM1012667	ENST00000356127	TTN	c.31722G>A	0.579916	2	20	0	0	0	0	0	0	0	0	0	0	0
COSM1012669	ENST00000356127	TTN	c.31389A>G	2.10173	2	17	0	0	0	0	1	0	0	0	0	0	1
COSM1012685	ENST00000356127	TTN	c.29004G>A	0.130126	2	13	0	0	0	0	0	0	0	0	0	0	0
COSM1012687	ENST00000356127	TTN	c.28618C>T	-0.780586	2	38	1	0	0	0	0	0	0	0	0	0	1
COSM1012688	ENST00000356127	TTN	c.28476G>A	0.032661	2	10	1	0	0	0	0	1	0	1	0	0	1
COSM1012689	ENST00000356127	TTN	c.28461C>T	-0.221108	2	5	0	0	0	0	0	0	0	0	0	0	0
COSM1012690	ENST00000356127	TTN	c.28458G>A	-0.368554	2	8	0	0	0	0	0	0	0	0	0	0	0
COSM1012691	ENST00000356127	TTN	c.28428C>T	-0.132915	2	38	0	0	0	0	0	0	0	0	0	0	0
COSM1012694	ENST00000356127	TTN	c.27573G>A	0.0962138	2	34	0	0	0	0	0	0	0	0	0	0	0
COSM1012695	ENST00000356127	TTN	c.27531T>A	1.62122	2	8	0	0	0	0	0	0	0	0	0	0	0
COSM1012696	ENST00000356127	TTN	c.27402C>T	-0.537369	2	74	0	0	0	0	0	0	0	0	0	0	0
COSM1012701	ENST00000356127	TTN	c.26583T>C	-0.727027	2	91	1	0	0	0	0	0	0	0	0	0	1
COSM1012707	ENST00000356127	TTN	c.25890G>A	1.46423	2	17	0	0	0	0	0	0	0	0	0	0	0
COSM1012713	ENST00000356127	TTN	c.25665C>T	1.31704	2	24	0	0	0	0	0	0	0	0	1	0	1
COSM1012716	ENST00000356127	TTN	c.25521C>T	2.23441	2	118	0	0	0	0	0	0	0	0	1	0	1
COSM1012723	ENST00000356127	TTN	c.24396A>G	0.138015	2	47	0	0	0	0	0	0	0	0	0	0	0
COSM1012724	ENST00000356127	TTN	c.24258C>A	0.91888	2	103	0	0	0	0	0	0	0	0	0	0	0
COSM1012730	ENST00000356127	TTN	c.23505C>T	1.13125	2	92	0	0	0	0	0	0	0	0	0	0	0
COSM1012739	ENST00000356127	TTN	c.21987C>T	1.59674	2	79	0	0	0	0	0	0	0	0	0	0	0
COSM1012740	ENST00000356127	TTN	c.21837C>T	-1.13315	2	71	0	0	0	0	0	0	0	1	0	0	1
COSM1012743	ENST00000356127	TTN	c.21504T>C	0.507706	2	116	0	0	0	0	0	0	0	0	0	0	0
COSM1012745	ENST00000356127	TTN	c.21219C>T	-1.82709	2	113	0	0	0	0	0	0	0	0	0	0	0
COSM1012751	ENST00000356127	TTN	c.20364G>A	0.627553	2	131	0	0	0	0	0	0	0	0	0	0	0
COSM1012756	ENST00000356127	TTN	c.19659C>T	0.854352	2	13	0	0	0	0	0	0	0	0	0	0	0
COSM1012770	ENST00000356127	TTN	c.18294A>G	0.221163	2	64	0	0	0	0	0	0	0	0	0	0	0
COSM1012774	ENST00000356127	TTN	c.17823C>A	-0.182646	2	128	0	0	0	0	0	1	0	0	0	0	1
COSM1012777	ENST00000356127	TTN	c.17502T>C	2.00836	2	118	0	0	0	0	0	0	0	0	0	0	0
COSM1012779	ENST00000356127	TTN	c.17274C>A	1.98028	2	110	0	0	0	0	0	0	0	0	0	0	0
COSM1012799	ENST00000356127	TTN	c.15657C>T	0.486432	2	38	0	0	0	0	0	0	0	0	0	0	0
COSM1012800	ENST00000356127	TTN	c.15624C>T	0.960252	2	71	0	0	0	0	0	0	0	0	0	0	0
COSM1012806	ENST00000356127	TTN	c.14826G>A	-0.241837	2	32	0	0	0	0	0	0	0	0	0	0	0
COSM1012810	ENST00000356127	TTN	c.14598G>A	0.326901	2	22	0	1	0	0	0	0	0	0	0	1	1
COSM1012814	ENST00000356127	TTN	c.14148A>G	1.58194	2	139	0	0	0	0	0	0	0	0	0	0	0
COSM1012815	ENST00000356127	TTN	c.14046G>A	0.312951	2	37	0	1	0	0	0	0	0	0	0	0	1
COSM1012820	ENST00000356127	TTN	c.13362G>A	2.12928	2	89	0	1	0	0	0	0	0	0	0	0	1
COSM1012822	ENST00000356127	TTN	c.13212C>A	0.619339	2	40	0	0	0	0	0	0	0	0	0	0	0
COSM1012828	ENST00000356127	TTN	c.12189C>T	1.55964	2	134	0	0	0	0	0	0	0	0	0	0	0
COSM1012835	ENST00000356127	TTN	c.11535A>G	3.0787	2	49	1	0	0	0	0	0	1	0	0	0	1
COSM1012916	ENST00000381254	GEN1	c.1734C>T	-1.61294	3	326	0	0	0	0	0	0	0	0	0	0	0
COSM1012922	ENST00000356127	TTN	c.10203G>T	1.78145	2	88	0	0	0	0	0	0	0	0	0	0	0
COSM1012929	ENST00000356127	TTN	c.10167C>T	0.494181	2	52	0	0	0	0	0	0	1	0	0	0	1
COSM1012952	ENST00000356127	TTN	c.9885G>A	-0.142477	2	104	0	0	0	0	0	0	0	0	0	0	0
COSM1012968	ENST00000356127	TTN	c.9474C>A	2.40162	2	2	0	0	0	0	0	0	0	0	0	0	0
COSM1012989	ENST00000356127	TTN	c.9402C>T	0.916387	2	70	0	0	1	0	0	0	0	0	0	0	1
COSM1013025	ENST00000356127	TTN	c.9075G>T	2.71105	2	89	0	0	0	0	0	0	0	0	0	0	0
COSM1013048	ENST00000356127	TTN	c.8793G>A	1.70876	2	110	0	0	0	0	0	0	0	0	0	0	0
COSM1013099	ENST00000356127	TTN	c.6933A>G	2.1864	2	125	1	0	0	0	0	0	0	0	0	0	1
COSM1013113	ENST00000356127	TTN	c.6345T>C	1.47636	2	164	0	0	0	0	0	0	0	0	0	0	0
COSM1013120	ENST00000356127	TTN	c.6162C>T	-1.27149	2	347	0	0	0	0	0	0	0	0	0	0	0
COSM1013141	ENST00000356127	TTN	c.5994C>T	-0.645474	2	515	0	0	0	0	0	0	0	0	0	0	0
COSM1013148	ENST00000356127	TTN	c.5967A>G	0.57325	2	542	0	1	0	0	0	0	0	0	1	0	1
COSM1013155	ENST00000356127	TTN	c.5943G>A	0.586631	2	566	0	0	0	0	0	0	0	0	0	0	0
COSM1013206	ENST00000356127	TTN	c.4797T>C	0.611594	2	18	0	0	0	0	0	0	0	0	0	0	0
COSM1013214	ENST00000356127	TTN	c.4704G>A	-0.00652309	2	58	0	0	0	0	0	0	0	1	1	0	1
COSM1013249	ENST00000356127	TTN	c.4020C>T	-0.583718	2	56	0	0	0	0	0	0	0	0	0	0	0
COSM1013256	ENST00000356127	TTN	c.3990C>T	0.177846	2	26	0	0	0	0	0	1	0	0	0	0	1
COSM1013298	ENST00000356127	TTN	c.3408C>T	0.294055	2	27	0	0	0	0	0	0	0	0	0	0	0
COSM1013305	ENST00000356127	TTN	c.3294C>T	-1.45712	2	87	0	0	0	0	0	0	0	0	0	0	0
COSM1013333	ENST00000356127	TTN	c.3069C>G	2.10357	2	32	0	0	0	0	0	0	0	0	0	0	0
COSM1013383	ENST00000356127	TTN	c.2274C>T	-1.00698	2	97	0	0	0	0	0	0	0	0	0	0	0
COSM1013398	ENST00000356127	TTN	c.1065T>C	0.101277	2	150	0	0	0	0	0	0	0	1	0	0	1
COSM1013407	ENST00000356127	TTN	c.852G>A	1.1096	3	182	0	0	0	0	0	0	0	0	0	0	0
COSM1013439	ENST00000420890	CCDC141	c.4110G>T	-0.154599	3	635	0	0	0	0	0	0	0	0	0	0	0
COSM1013447	ENST00000420890	CCDC141	c.3541C>T	-2.0835	3	66	0	0	0	0	0	0	0	0	0	0	0
COSM1013453	ENST00000420890	CCDC141	c.3054A>C	0.949856	2	7	0	0	0	0	0	0	0	0	0	0	0
COSM1013468	ENST00000420890	CCDC141	c.2385C>A	2.14744	2	10	0	0	0	1	0	0	0	0	0	0	1
COSM1013481	ENST00000281047	MSGN1	c.213C>T	-1.51139	4	236	0	0	0	0	0	0	0	0	0	0	0
COSM1013488	ENST00000428443	SESTD1	c.1506T>C	1.54927	2	19	0	0	0	1	0	0	0	0	0	0	1
COSM1013490	ENST00000281047	MSGN1	c.480G>A	0.409445	4	103	0	0	0	0	0	0	0	0	0	0	0
COSM1013493	ENST00000281047	MSGN1	c.537A>C	-0.595741	4	46	0	0	0	0	0	0	0	0	0	0	0
COSM1013512	ENST00000410066	ZNF385B	c.483C>A	1.39901	2	25	0	0	0	0	0	0	0	0	0	0	0
COSM1013534	ENST00000304101	KCNS3	c.520A>C	-0.761826	3	579	0	0	0	0	0	0	0	0	1	0	1
COSM1013537	ENST00000304101	KCNS3	c.1146G>A	-0.530527	3	807	0	0	0	0	0	0	0	1	0	0	1
COSM1013548	ENST00000392415	UBE2E3	c.528G>A	1.62987	3	2	0	0	0	0	0	1	0	0	0	0	1
COSM1013560	ENST00000397033	ITGA4	c.1536C>T	1.72273	2	4	0	0	0	0	0	0	0	0	0	0	0
COSM1013568	ENST00000397033	ITGA4	c.2433T>C	1.57413	2	3	0	0	0	0	1	0	0	0	0	0	1
COSM1013571	ENST00000397033	ITGA4	c.2829T>C	0.676869	2	45	0	0	0	0	0	0	0	0	0	0	0
COSM1013573	ENST00000397033	ITGA4	c.2880G>C	3.06628	2	3	0	0	0	0	0	0	0	0	0	0	0
COSM1013581	ENST00000410087	CERKL	c.1284T>C	1.88793	2	15	0	1	0	0	0	0	0	0	0	0	1
COSM1013583	ENST00000410087	CERKL	c.1095A>C	1.3006	2	21	0	0	0	0	0	0	0	0	0	0	0
COSM1013589	ENST00000410087	CERKL	c.498G>A	-0.519356	2	16	0	0	0	0	0	0	0	0	0	0	0
COSM1013603	ENST00000295108	NEUROD1	c.141C>T	0.87989	3	151	0	0	0	0	0	0	0	0	0	0	0
COSM1013615	ENST00000320370	SSFA2	c.2568G>A	1.81436	2	219	0	0	0	0	0	0	0	0	0	0	0
COSM1013626	ENST00000452904	PPP1R1C	c.210G>A	1.01565	2	30	0	0	0	0	0	0	0	0	0	0	0
COSM1013627	ENST00000435564	PDE1A	c.1608T>A	2.79745	3	43	0	0	0	0	0	0	0	0	0	0	0
COSM1013628	ENST00000435564	PDE1A	c.1533C>T	0.0345315	2	32	0	0	0	0	0	0	0	0	0	1	1
COSM1013656	ENST00000435564	PDE1A	c.150C>T	-0.929192	2	48	0	0	0	0	0	0	0	0	0	0	0
COSM1013670	ENST00000264065	DNAJC10	c.1749C>T	0.938172	2	60	0	0	0	0	0	0	1	0	0	0	1
COSM1013676	ENST00000264065	DNAJC10	c.1911T>C	0.390509	2	32	0	0	0	0	0	0	0	0	0	0	0
COSM1013690	ENST00000295113	FRZB	c.45G>A	1.13293	1	434	0	0	0	0	0	0	0	0	0	0	0
COSM1013699	ENST00000360982	NCKAP1	c.1515C>A	1.13713	2	14	0	0	0	0	0	0	0	0	0	0	0
COSM1013700	ENST00000360982	NCKAP1	c.1308C>T	-1.2325	2	52	0	0	0	0	0	0	0	0	0	0	0
COSM1013702	ENST00000360982	NCKAP1	c.765T>G	0.717504	2	5	0	0	0	0	0	0	0	0	0	0	0
COSM1013703	ENST00000360982	NCKAP1	c.753C>T	-0.2194	2	7	0	0	0	0	0	0	0	0	0	0	0
COSM1013704	ENST00000360982	NCKAP1	c.477G>A	0.823796	2	54	0	0	0	0	0	0	0	0	0	0	0
COSM1013710	ENST00000295119	NUP35	c.405T>C	0.466796	2	8	0	1	0	0	0	0	0	0	0	0	1
COSM1013714	ENST00000399161	MYT1L	c.3036C>T	0.399372	2	45	0	0	0	0	0	0	0	0	0	0	0
COSM1013728	ENST00000302277	ZNF804A	c.672G>T	0.545859	3	286	0	0	0	0	0	0	0	0	0	0	0
COSM1013732	ENST00000302277	ZNF804A	c.1596C>T	-1.14533	3	1210	0	0	0	0	0	0	0	0	0	0	0
COSM1013735	ENST00000302277	ZNF804A	c.1878C>T	-2.35369	3	1492	0	0	0	0	0	0	0	0	0	0	0
COSM1013737	ENST00000302277	ZNF804A	c.2166C>T	-1.40895	3	1780	0	0	0	0	0	0	0	0	0	0	0
COSM1013742	ENST00000302277	ZNF804A	c.2595C>T	-0.180815	3	1501	0	0	0	0	0	0	0	0	0	0	0
COSM1013743	ENST00000302277	ZNF804A	c.2889G>A	-2.09015	3	1207	0	0	0	0	0	0	0	0	0	0	0
COSM1013746	ENST00000302277	ZNF804A	c.3564C>T	-0.963014	3	532	0	0	0	0	0	0	0	0	0	0	0
COSM1013747	ENST00000343098	FSIP2	c.438T>C	-2.02047	2	3483	0	0	0	0	0	0	0	0	0	0	0
COSM1013759	ENST00000343098	FSIP2	c.1491C>A	0.490058	2	2430	0	0	0	0	0	0	0	0	0	0	0
[truncated: 1,046,574+ more rows]
