# Supplementary material for: A pan-cancer analysis of synonymous mutations
Source: Nat Commun. 2019 Jun 12;10:2569. doi: 10.1038/s41467-019-10489-2 (PMC6562042; doi:10.1038/s41467-019-10489-2)
Supplement: Supplementary file 10 — Supplementary Data 8 [file 41467_2019_10489_MOESM10_ESM.xlsx]

## Sheet: Data S8
Supplementary Data 8
Comparison between synonymous mutations derived from:
Jayasinghe et al., Cell Rep 2018	vs.	SynMICdb
Jayasinghe et al., Cell Rep 2018							SynMICdb
Site	GeneName	Chromosome	Strand	Position	Reference	Mutation	Mutation ID	Alternative Events	SynMICdb Score	Mutation Load
TCGA-EJ-5522_2_242138766_C_T	ANO7	2	+	242138766	C	T	COSM1129259		0.345987	54
TCGA-A6-6138_19_50919913_C_T	POLD1	19	+	50919913	C	T	COSM1395473			154
TCGA-C8-A275_17_65026607_C_T	CACNG4	17	+	65026607	C	T	COSM1479887		2.56863	262.076
TCGA-55-7283_4_108935703_G_A	HADH	4	+	108935703	G	A	COSM1538870		1.68133	266
TCGA-CM-6675_11_57563201_G_A	CTNND1	11	+	57563201	G	A	COSM1561337	cassetteExon	2.52771	422.762
TCGA-AJ-A3BG_14_69925187_C_T	SLC39A9	14	+	69925187	C	T	COSM296955	cassetteExon	2.28126	72
TCGA-EE-A2GJ_19_18100635_C_T	KCNN1	19	+	18100635	C	T	COSM3099298		1.56643	1340
TCGA-32-1982_17_56772380_A_G	RAD51C	17	+	56772380	A	G	COSM3196068	cassetteExon	1.35509	91
TCGA-HU-A4H4_3_183860111_C_T	EIF2B5	3	+	183860111	C	T	COSM3330571		2.02162	735
TCGA-E1-A7YJ_20_61444725_G_A	OGFR	20	+	61444725	G	A	COSM3363360	bleedingExon; retainedIntron; strangeSplice	1.31583	42.4735
TCGA-28-5213_11_65628471_C_T	MUS81	11	+	65628471	C	T	COSM3398051		2.64376	64
TCGA-ER-A19E_11_62556590_C_T	TMEM179B	11	+	62556590	C	T	COSM3451082	altThreePrime; bleedingExon	1.26001	514
TCGA-FS-A1ZA_1_11718602_G_A	FBXO44	1	+	11718602	G	A	COSM3471907	cassetteExon		1125.31
TCGA-FR-A3YN_1_64605943_C_T	ROR1	1	+	64605943	C	T	COSM3491705		1.4209	682
TCGA-EB-A5UN_16_30664424_G_A	PRR14	16	+	30664424	G	A	COSM3508866		1.33661	825
TCGA-EE-A17X_16_89199645_C_T	ACSF3	16	+	89199645	C	T	COSM3513250		0.817389	923
TCGA-ER-A194_17_26667480_G_A	TNFAIP1	17	+	26667480	G	A	COSM3515318	cassetteExon	1.03503	1582
TCGA-ER-A195_17_7318893_C_T	NLGN2	17	+	7318893	C	T	COSM3522050		1.6888	305
TCGA-D3-A3C3_19_7593136_C_T	MCOLN1	19	+	7593136	C	T	COSM3541279		1.71698	1680.43
TCGA-BF-A1Q0_19_7595243_C_T	MCOLN1	19	+	7595243	C	T	COSM3541285	altThreePrime	0.675815	837
TCGA-85-8276_19_7595243_C_T	MCOLN1	19	+	7595243	C	T	COSM3541285	altThreePrime	0.675815	837
TCGA-EE-A3AF_22_50877130_G_A	PPP6R2	22	+	50877130	G	A	COSM3555721		-1.14818	1023
TCGA-IH-A3EA_6_30314530_C_T	RPP21	6	+	30314530	C	T	COSM3624248			615.213
TCGA-EB-A42Z_6_30314530_C_T	RPP21	6	+	30314530	C	T	COSM3624248			615.213
TCGA-FS-A4F5_8_118184839_G_A	SLC30A8	8	+	118184839	G	A	COSM3644530		-0.444102	888
TCGA-EE-A3AE_8_61766932_C_T	CHD7	8	+	61766932	C	T	COSM3650085	cassetteExon	1.13309	1702
TCGA-FJ-A3ZE_15_91500713_G_A	RCCD1	15	+	91500713	G	A	COSM3794522	cassetteExon	1.72261	456
TCGA-CG-4301_19_17424912_G_A	DDA1	19	+	17424912	G	A	COSM4075322		3.38599	55
TCGA-BT-A20T_1_167381395_G_A	POU2F1	1	+	167381395	G	A	COSM414351		2.14453	339
TCGA-B1-A655_16_14738464_C_T	BFAR	16	+	14738464	C	T	COSM4414831			103
TCGA-DS-A0VM_10_135125334_C_A	ZNF511	10	+	135125334	C	A	COSM458870		0.970286	378
TCGA-DD-A73B_17_42083959_C_T	NAGS	17	+	42083959	C	T	COSM4921167		2.61053	86
TCGA-D1-A2G0_17_42083959_C_T	NAGS	17	+	42083959	C	T	COSM4921167		2.61053	86
TCGA-O8-A75V_11_119054109_C_A	NLRX1	11	+	119054109	C	A	COSM4930539		2.35418	97
TCGA-62-8398_16_67574550_G_A	FAM65A	16	+	67574550	G	A	COSM5297796		2.13481	111
TCGA-55-1594_6_88218187_G_A	SLC35A1	6	+	88218187	G	A	COSM597833	cassetteExon	2.09578	229
TCGA-91-6829_8_38095615_G_C	DDHD2	8	+	38095615	G	C	COSM605553	cassetteExon	1.46756	752
TCGA-37-3789_1_201859588_G_A	SHISA4	1	+	201859588	G	A	COSM678160		1.99447	487
TCGA-22-5472_11_63517542_G_T	RTN3	11	+	63517542	G	T	COSM689777		2.0999	468
TCGA-66-2766_12_123463026_G_T	OGFOD2	12	+	123463026	G	T	COSM692543		0.624858	434
TCGA-21-1070_13_99099054_C_T	FARP1	13	+	99099054	C	T	COSM697143		1.44421	1531.19
TCGA-37-5819_9_131568188_G_T	TBC1D13	9	+	131568188	G	T	COSM752602		2.3335	833
TCGA-09-2056_X_47430408_C_T	ARAF	X	+	47430408	C	T	COSM79507		1.40164	71
TCGA-25-1329_1_120284484_G_A	PHGDH	1	+	120284484	G	A	COSM80334		2.26843	38
TCGA-25-2400_1_76260326_A_G	RABGGTB	1	+	76260326	A	G	COSM80418		2.92654	71
TCGA-13-1498_2_86709168_C_G	KDM3A	2	+	86709168	C	G	COSM81329		3.40547	114
