# Supplementary material for: A pan-cancer analysis of synonymous mutations
Source: Nat Commun. 2019 Jun 12;10:2569. doi: 10.1038/s41467-019-10489-2 (PMC6562042; doi:10.1038/s41467-019-10489-2)
Supplement: Supplementary file 12 — Source Data [file 41467_2019_10489_MOESM12_ESM.zip]

Archive with 2 entries (2 files):
- Source Data File.pptx
- Source Data File.xlsx
