# Supplementary material for: A pan-cancer analysis of synonymous mutations
Source: Nat Commun. 2019 Jun 12;10:2569. doi: 10.1038/s41467-019-10489-2 (PMC6562042; doi:10.1038/s41467-019-10489-2)
Supplement: Supplementary file 12 — Source Data [file 41467_2019_10489_MOESM12_ESM.zip › Source Data File.xlsx]

## Sheet: Figure 6a
	V5 (KRAS)		b-Actin		V5/b-Actin
Experiment Nr.	KRAS wt	KRAS c.30A>C	KRAS wt	KRAS c.30A>C	KRAS wt	KRAS c.30A>C
1	100	132.876	100	95.62	1	1.38963
2	100	157.522	100	170.987	1	0.921251
3	100	281.373	100	124.25	1	2.26457
4	100	55.328	100	42.847	1	1.29129
5	100	169.547	100	92.746	1	1.82808
6	100	191.446	100	69.496	1	2.75478
7	100	119.858	100	125.757	1	0.953092
8	100	197.655	100	212.793	1	0.92886
9	100	79.682	100	54.554	1	1.46061
10	100	143.412	100	95.991	1	1.49402
11	100	241.053	100	79.924	1	3.01603
12	100	121.09	100	102.24	1	1.18437
13	100	101.175	100	138.605	1	0.729952
14	100	111.68	100	148.433	1	0.752393
15	100	41.44	100	60.744	1	0.682207
16	100	119.753	100	114.107	1	1.04948
17	100	90.112	100	111.225	1	0.810178
18	100	112.144	100	142.232	1	0.788458
19	100	90.306	100	58.717	1	1.53799
20	100	64.93	100	75.5	1	0.86
21	100	106.685	100	88.542	1	1.20491
22	100	172.231	100	98.718	1	1.74468
23	100	141.134	100	90.218	1	1.56437
24	100	93.802	100	78.356	1	1.19713
25	100	117.514	100	61.159	1	1.92145
				AVE	1	1.37319
				SD	0	0.616356
				SE	0	0.123271
				TTEST		0.0058142

## Sheet: Figure 7b
KRAS-V5 relative Expression (normalized on ACTB)
	Exp 1	Exp 2	Exp 3	Exp 4	Average	SD	SEM	student
WT	1	1	1	1	1	0	0
c.36T>A	1.1758	3.33376	1.35332	1.84969	1.92814	0.979514	0.489757	0.154374
c.36T>C	3.43478	13.6345	4.50806	6.46573	7.01078	4.59067	2.29533	0.0790901
c.36T>G	0.657493	0.469936	0.206054	0.703514	0.509249	0.22597	0.112985	0.0225279
c.34G>T	1.60382	4.15494	1.08752	1.18883	2.00878	1.4481	0.724052	0.257833
c.35G>A	2.9903	1.86363	0.862922	3.01195	2.1822	1.03013	0.515065	0.105447
c.35G>T	0.91734	4.02159	1.17845	1.33443	1.86295	1.44934	0.72467	0.319358

## Sheet: Figure 7c
KRAS-V5 relative Expression (normalized on ACTB)
	Exp 1	Exp 2	Exp 3	Exp 4	Average	SD	SEM	student
WT	1	1	1	1	1	0	0
c.36T>A	0.79612	1.95803	1.21544	1.53448	1.37602	0.491907	0.245954	0.223779
c.36T>C	1.95682	5.73796	3.03375	3.40667	3.5338	1.59284	0.796419	0.0500367
c.36T>G	0.853807	1.11179	0.433037	0.644623	0.760814	0.290271	0.145135	0.197907
c.34G>T	2.02331	2.28718	1.08014	1.34488	1.68388	0.565278	0.282639	0.0942009
c.35G>A	1.63113	1.00116	0.912083	2.19641	1.4352	0.599963	0.299981	0.242745
c.35G>T	1.1892	1.94083	1.2466	0.865529	1.31054	0.452443	0.226221	0.263456

## Sheet: Figure S8a
KRAS-V5 relative Expression (normalized on ACTB)
	Exp 1	Exp 2	Exp 3	Average	SD	SEM	student
WT	1	1	1	1	0	0
c.36T>C	4.48628	2.132	5.03956	3.88594	1.54395	0.8914	0.083613
KRAS-V5 relative Expression (normalized on ACTB)
	Exp 1	Exp 2	Exp 3	Average	SD	SEM	student
WT	1	1	1	1	0	0
c.36T>C	1.54123	1.42061	2.14479	1.70221	0.388001	0.224012	0.0884708

## Sheet: Figure S8c
KRAS-V5 relative Expression (normalized on ACTB)
	Exp 1	Exp 2	Exp 3	Average	SD	SEM	student
WT	1	1	1	1	0	0
c.39C>A	2.5303	1.4494	1.44884	1.80951	0.624217	0.360392	0.153757
c.39C>G	0.335498	0.403071	0.446133	0.394901	0.0557684	0.0321979	0.00281944
c.39C>T	2.80407	1.20409	1.92979	1.97932	0.80114	0.462538	0.16844
c.37G>T	2.49917	0.4193	1.17464	1.36437	1.05284	0.607855	0.609744
c.38G>A	2.00438	0.615027	2.11559	1.57833	0.836099	0.482722	0.35361

## Sheet: Figure S8d
KRAS-V5 relative Expression (normalized on ACTB)
	Exp 1	Exp 2	Exp 3	Average	SD	SEM	student
WT	1	1	1	1	0	0
c.39C>A	1.67087	1.54873	1.85055	1.69005	0.151818	0.087652	0.0157544
c.39C>G	1.05351	0.625385	0.788642	0.822511	0.216061	0.124743	0.290746
c.39C>T	4.04466	1.82093	2.09587	2.65382	1.21232	0.699934	0.14195
c.37G>T	1.87341	1.22567	1.63029	1.57646	0.327206	0.188912	0.0927037
c.38G>A	1.40712	1.59982	1.64286	1.54993	0.125536	0.0724783	0.0169301
